# Supplementary material for: Metabolites of the Polycyclic Aromatic Hydrocarbon Phenanthrene in the Urine of Cigarette Smokers from Five Ethnic Groups with Differing Risks for Lung Cancer
Source: PLoS One. 2016 Jun 8;11(6):e0156203. doi: 10.1371/journal.pone.0156203 (PMC4898721; doi:10.1371/journal.pone.0156203)
Supplement: S1 Table — (CSV) [file pone.0156203.s009.csv]

Supplemental Table 1: List of 412 globally significant associations (p < 5E-8) for PheT in the MEC Cohort*
CHR	SNP	BP	Ref_Allele	Alt_Allele	afr_aaf	amr_aaf	asn_aaf	eur_aaf	afr_maf	amr_maf	asn_maf	eur_maf	INFO	BETA	SE	P	Type	Gene
22	rs5751777	24267047	C	T	0.4533	0.5166	0.5087	0.6174	0.4533	0.4834	0.4913	0.3826	1.0249	0.3246	0.0188	1.80E-62	intergenic	LOC284889, GSTT2
22	rs4822455	24255296	C	T	0.4024	0.5	0.5052	0.6082	0.4024	0.5	0.4948	0.3918	1.0316	0.3184	0.0189	5.25E-60	intergenic	LOC284889, GSTT2
22	rs2330634	24250795	C	G	0.4228	0.5193	0.4965	0.624	0.4228	0.4807	0.4965	0.376	1.0166	0.3218	0.0192	1.10E-59	intergenic	LOC284889, GSTT2
22	MERGED_DEL_2_105336	24274134	A	-	0.4085	0.5055	0.4895	0.6108	0.4085	0.4945	0.4895	0.3892	1.035	0.3168	0.0189	1.56E-59	intergenic	LOC284889, GSTT2
22	rs5760120	24266867	G	A	0.4573	0.511	0.493	0.6148	0.4573	0.489	0.493	0.3852	1.037	0.3153	0.0189	4.67E-59	intergenic	LOC284889, GSTT2
22	rs5760119	24266831	G	C	0.4573	0.511	0.493	0.6148	0.4573	0.489	0.493	0.3852	1.037	0.3152	0.0189	4.86E-59	intergenic	LOC284889, GSTT2
22	rs5751776	24266954	A	C	0.4045	0.5028	0.4948	0.6082	0.4045	0.4972	0.4948	0.3918	1.0314	0.3151	0.0189	1.03E-58	intergenic	LOC284889, GSTT2
22	rs5751771	24258777	C	T	0.3923	0.4945	0.5035	0.6003	0.3923	0.4945	0.4965	0.3997	1.0097	0.3182	0.0191	1.23E-58	intergenic	LOC284889, GSTT2
22	rs5751764	24249458	A	C	0.3862	0.489	0.4703	0.5923	0.3862	0.489	0.4703	0.4077	0.9889	0.3138	0.0195	3.06E-55	intergenic	LOC284889, GSTT2
22	rs5751766	24249616	A	C	0.3882	0.4751	0.4738	0.5778	0.3882	0.4751	0.4738	0.4222	0.9845	0.312	0.0195	1.19E-54	intergenic	LOC284889, GSTT2
22	rs5751775	24266726	T	C	0.5833	0.5221	0.493	0.6148	0.4167	0.4779	0.493	0.3852	1.0391	0.3041	0.0191	4.53E-54	intergenic	LOC284889, GSTT2
22	rs7289655	24335228	A	C	0.5285	0.3674	0.3916	0.3377	0.4715	0.3674	0.3916	0.3377	0.9645	-0.3118	0.0201	1.36E-51	intergenic	GSTT2, GSTTP1
22	rs2018350	24294979	C	T	0.5407	0.2707	0.479	0.2296	0.4593	0.2707	0.479	0.2296	0.8852	-0.3351	0.0219	2.48E-50	intergenic	LOC284889, GSTT2
22	rs2858907	24295217	A	G	0.252	0.4586	0.3339	0.6082	0.252	0.4586	0.3339	0.3918	0.9831	0.3065	0.0201	3.82E-50	intergenic	LOC284889, GSTT2
22	rs2739330	24295286	T	C	0.252	0.4641	0.3339	0.6082	0.252	0.4641	0.3339	0.3918	0.9862	0.3053	0.0201	7.71E-50	intergenic	LOC284889, GSTT2
22	rs2253552	24297287	T	C	0.2541	0.4669	0.3234	0.6082	0.2541	0.4669	0.3234	0.3918	0.9835	0.3048	0.0201	1.66E-49	intergenic	LOC284889, GSTT2
22	rs4822466	24312204	G	A	0.0813	0.4641	0.493	0.5765	0.0813	0.4641	0.493	0.4235	1.0876	0.2973	0.0196	2.30E-49	intronic	DDTL
22	rs2330649	24295053	G	A	0.2561	0.4724	0.3322	0.6266	0.2561	0.4724	0.3322	0.3734	0.9758	0.3056	0.0202	2.77E-49	intergenic	LOC284889, GSTT2
22	rs2858905	24293976	T	G	0.2724	0.453	0.3287	0.6029	0.2724	0.453	0.3287	0.3971	0.9758	0.306	0.0202	2.78E-49	intergenic	LOC284889, GSTT2
22	rs139012979	24323514	C	T	0.561	0.4006	0.4668	0.3549	0.439	0.4006	0.4668	0.3549	0.8623	-0.3188	0.0211	5.93E-49	intronic	GSTT2
22	rs141411932	24302194	G	A	0.6199	0.4337	0.4476	0.3509	0.3801	0.4337	0.4476	0.3509	0.916	-0.3092	0.0206	1.45E-48	intronic	GSTT2
22	rs2844003	24292957	G	A	0.2439	0.4503	0.3217	0.6016	0.2439	0.4503	0.3217	0.3984	0.9676	0.3066	0.0204	1.50E-48	intergenic	LOC284889, GSTT2
22	rs2739344	24298293	A	C	0.2785	0.4613	0.3217	0.6003	0.2785	0.4613	0.3217	0.3997	0.9716	0.3013	0.0202	4.66E-48	intergenic	LOC284889, GSTT2
22	rs2858914	24298325	G	A	0.2683	0.4641	0.3182	0.6003	0.2683	0.4641	0.3182	0.3997	0.972	0.3012	0.0202	5.58E-48	intergenic	LOC284889, GSTT2
22	rs2858913	24298182	T	G	0.2703	0.4558	0.3059	0.591	0.2703	0.4558	0.3059	0.409	0.9544	0.3041	0.0204	7.25E-48	intergenic	LOC284889, GSTT2
22	rs2739343	24298180	C	T	0.2703	0.4558	0.3059	0.5897	0.2703	0.4558	0.3059	0.4103	0.9544	0.304	0.0204	7.45E-48	intergenic	LOC284889, GSTT2
22	rs2739338	24297130	T	C	0.2805	0.4669	0.3252	0.6095	0.2805	0.4669	0.3252	0.3905	0.979	0.2986	0.0201	1.14E-47	intergenic	LOC284889, GSTT2
22	rs2739337	24296483	C	T	0.2805	0.4669	0.3217	0.6095	0.2805	0.4669	0.3217	0.3905	0.9701	0.3002	0.0202	1.46E-47	intergenic	LOC284889, GSTT2
22	rs1985951	24292488	G	T	0.2541	0.4558	0.3129	0.6069	0.2541	0.4558	0.3129	0.3931	0.9562	0.3049	0.0206	1.82E-47	intergenic	LOC284889, GSTT2
22	rs5760130	24299072	T	C	0.2337	0.4586	0.3112	0.6082	0.2337	0.4586	0.3112	0.3918	0.9735	0.3053	0.0206	3.04E-47	downstream	GSTT2
22	rs12484324	24296294	T	C	0.3415	0.4475	0.3462	0.5317	0.3415	0.4475	0.3462	0.4683	0.8721	0.3129	0.0212	5.59E-47	intergenic	LOC284889, GSTT2
22	rs9612520	24269459	G	T	0.0772	0.4613	0.4948	0.5765	0.0772	0.4613	0.4948	0.4235	1.083	0.2912	0.0198	5.71E-47	intergenic	LOC284889, GSTT2
22	rs5760112	24259772	C	G	0.0813	0.453	0.507	0.5726	0.0813	0.453	0.493	0.4274	1.0821	0.2917	0.0198	8.19E-47	intergenic	LOC284889, GSTT2
22	rs5751760	24243573	G	A	0.122	0.4613	0.4965	0.5726	0.122	0.4613	0.4965	0.4274	1.0651	0.2867	0.0196	1.65E-46	intergenic	LOC284889, GSTT2
22	rs4822452	24254363	C	T	0.6057	0.5691	0.5245	0.6319	0.3943	0.4309	0.4755	0.3681	1.0469	0.2825	0.0193	1.92E-46	intergenic	LOC284889, GSTT2
22	rs1002286	24257337	G	A	0.0813	0.453	0.507	0.5726	0.0813	0.453	0.493	0.4274	1.0849	0.29	0.0198	2.04E-46	intergenic	LOC284889, GSTT2
22	rs12483950	24296175	C	G	0.2825	0.4641	0.3024	0.6042	0.2825	0.4641	0.3024	0.3958	0.9567	0.3001	0.0205	2.63E-46	intergenic	LOC284889, GSTT2
22	rs5760124	24272122	C	T	0.0732	0.4558	0.4913	0.5765	0.0732	0.4558	0.4913	0.4235	1.0829	0.289	0.0198	4.15E-46	intergenic	LOC284889, GSTT2
22	rs5751761	24243736	C	T	0.2012	0.4641	0.4965	0.5739	0.2012	0.4641	0.4965	0.4261	1.0489	0.2831	0.0194	4.49E-46	intergenic	LOC284889, GSTT2
22	rs1892713	24260463	C	T	0.0752	0.4254	0.4965	0.5594	0.0752	0.4254	0.4965	0.4406	1.0508	0.2931	0.0201	6.49E-46	intergenic	LOC284889, GSTT2
22	rs4822450	24242887	C	T	0.2033	0.4641	0.4965	0.5739	0.2033	0.4641	0.4965	0.4261	1.0491	0.2823	0.0194	8.18E-46	intergenic	LOC284889, GSTT2
22	rs5751770	24252842	T	C	0.5467	0.5608	0.5175	0.6293	0.4533	0.4392	0.4825	0.3707	1.0424	0.2797	0.0193	1.25E-45	intergenic	LOC284889, GSTT2
22	rs5760095	24247293	A	G	0.0874	0.453	0.4983	0.5699	0.0874	0.453	0.4983	0.4301	1.0812	0.2885	0.0199	1.38E-45	intergenic	LOC284889, GSTT2
22	rs5760108	24252668	G	T	0.5467	0.5608	0.5175	0.6293	0.4533	0.4392	0.4825	0.3707	1.0427	0.2796	0.0193	1.39E-45	intergenic	LOC284889, GSTT2
22	rs2154593	24252085	A	G	0.5467	0.5608	0.5175	0.6293	0.4533	0.4392	0.4825	0.3707	1.0441	0.2789	0.0193	1.98E-45	intergenic	LOC284889, GSTT2
22	rs2000468	24241611	G	T	0.1199	0.4613	0.4965	0.5712	0.1199	0.4613	0.4965	0.4288	1.063	0.2828	0.0196	2.48E-45	upstream	LOC284889
22	rs2877178	24251517	C	T	0.5447	0.5608	0.5175	0.6293	0.4553	0.4392	0.4825	0.3707	1.0462	0.2784	0.0193	2.52E-45	intergenic	LOC284889, GSTT2
22	rs5742303	24299147	C	T	0.2622	0.453	0.3147	0.6042	0.2622	0.453	0.3147	0.3958	0.9684	0.2973	0.0207	6.26E-45	downstream	GSTT2
22	rs4822458	24265659	C	T	0.0691	0.453	0.4878	0.5752	0.0691	0.453	0.4878	0.4248	1.0822	0.2852	0.0198	7.17E-45	intergenic	LOC284889, GSTT2
22	rs4822457	24263474	C	T	0.0711	0.4033	0.4668	0.5409	0.0711	0.4033	0.4668	0.4591	1.0288	0.293	0.0204	8.91E-45	intergenic	LOC284889, GSTT2
22	rs113413	24292264	T	C	0.6646	0.3232	0.514	0.2665	0.3354	0.3232	0.486	0.2665	0.9085	-0.3099	0.0217	2.21E-44	intergenic	LOC284889, GSTT2
22	rs1007888	24241101	C	T	0.2073	0.4613	0.493	0.5726	0.2073	0.4613	0.493	0.4274	1.0535	0.2773	0.0194	3.05E-44	ncRNA_exonic	LOC284889
22	rs575146	24295074	G	A	0.2581	0.3729	0.3007	0.5	0.2581	0.3729	0.3007	0.5	0.8568	0.3104	0.0218	6.14E-44	intergenic	LOC284889, GSTT2
22	rs2154594	24254055	C	T	0.7215	0.5773	0.5385	0.6346	0.2785	0.4227	0.4615	0.3654	1.0565	0.2773	0.0195	7.48E-44	intergenic	LOC284889, GSTT2
22	rs2739334	24295427	C	T	0.0854	0.4337	0.3287	0.5778	0.0854	0.4337	0.3287	0.4222	1.0085	0.293	0.0207	1.13E-43	intergenic	LOC284889, GSTT2
22	rs5751768	24249800	A	G	0.6321	0.5525	0.5175	0.6187	0.3679	0.4475	0.4825	0.3813	1.0346	0.2757	0.0195	1.15E-43	intergenic	LOC284889, GSTT2
22	rs5760109	24252938	C	G	0.7154	0.5663	0.5315	0.6293	0.2846	0.4337	0.4685	0.3707	1.0522	0.2773	0.0196	1.28E-43	intergenic	LOC284889, GSTT2
22	rs2186366	24254113	C	T	0.7215	0.5773	0.5385	0.6319	0.2785	0.4227	0.4615	0.3681	1.0559	0.2763	0.0195	1.51E-43	intergenic	LOC284889, GSTT2
22	rs5760098	24248314	A	G	0.5772	0.5635	0.5297	0.6306	0.4228	0.4365	0.4703	0.3694	1.0489	0.2719	0.0193	2.64E-43	intergenic	LOC284889, GSTT2
22	rs5760107	24252597	T	C	0.7154	0.5691	0.5315	0.6293	0.2846	0.4309	0.4685	0.3707	1.0534	0.2762	0.0196	2.75E-43	intergenic	LOC284889, GSTT2
22	rs4822454	24255208	G	A	0.7175	0.5718	0.5385	0.6306	0.2825	0.4282	0.4615	0.3694	1.058	0.2749	0.0195	4.36E-43	intergenic	LOC284889, GSTT2
22	rs139038251	24291927	C	G	0.2114	0.4365	0.2832	0.5871	0.2114	0.4365	0.2832	0.4129	0.9426	0.2977	0.0212	4.98E-43	intergenic	LOC284889, GSTT2
22	rs2330635	24251344	T	C	0.7256	0.5691	0.5315	0.6293	0.2744	0.4309	0.4685	0.3707	1.0613	0.2742	0.0195	5.80E-43	intergenic	LOC284889, GSTT2
22	rs2097433	24296894	A	G	0.0854	0.4282	0.3252	0.5778	0.0854	0.4282	0.3252	0.4222	1.0068	0.2906	0.0207	7.64E-43	intergenic	LOC284889, GSTT2
22	rs140244	24296056	G	A	0.0854	0.4282	0.3252	0.5765	0.0854	0.4282	0.3252	0.4235	0.9945	0.2927	0.0209	1.01E-42	intergenic	LOC284889, GSTT2
22	rs2154601	24297866	A	G	0.2439	0.3895	0.2605	0.5079	0.2439	0.3895	0.2605	0.4921	0.8948	0.2993	0.0214	1.14E-42	intergenic	LOC284889, GSTT2
22	rs1970980	24293656	C	T	0.5874	0.3122	0.5175	0.2889	0.4126	0.3122	0.4825	0.2889	0.9273	-0.2986	0.0213	1.15E-42	intergenic	LOC284889, GSTT2
22	rs5760102	24248761	T	C	0.5671	0.5635	0.5315	0.6306	0.4329	0.4365	0.4685	0.3694	1.0529	0.2681	0.0193	2.65E-42	intergenic	LOC284889, GSTT2
22	rs4822453	24254862	G	T	0.5955	0.5414	0.5245	0.6003	0.4045	0.4586	0.4755	0.3997	1.0438	0.2669	0.0192	4.11E-42	intergenic	LOC284889, GSTT2
22	rs2739335	24295805	A	T	0.3293	0.4807	0.3549	0.6135	0.3293	0.4807	0.3549	0.3865	0.9564	0.2853	0.0206	6.08E-42	intergenic	LOC284889, GSTT2
22	rs5760104	24249573	G	A	0.0346	0.4365	0.4808	0.5712	0.0346	0.4365	0.4808	0.4288	1.0629	0.2824	0.0204	8.89E-42	intergenic	LOC284889, GSTT2
22	rs4820572	24250355	T	C	0.7114	0.5691	0.5297	0.6306	0.2886	0.4309	0.4703	0.3694	1.0594	0.2704	0.0196	1.15E-41	intergenic	LOC284889, GSTT2
22	rs6003991	24295813	G	A	0.6626	0.3287	0.5455	0.2863	0.3374	0.3287	0.4545	0.2863	0.9514	-0.2905	0.0211	2.66E-41	intergenic	LOC284889, GSTT2
22	rs5760097	24247794	G	C	0.5224	0.5166	0.4913	0.6069	0.4776	0.4834	0.4913	0.3931	0.9978	0.269	0.0196	4.47E-41	intergenic	LOC284889, GSTT2
22	rs5760099	24248414	G	A	0.5346	0.5635	0.5157	0.6293	0.4654	0.4365	0.4843	0.3707	1.0447	0.2653	0.0194	4.54E-41	intergenic	LOC284889, GSTT2
22	rs4822451	24248166	T	G	0.5346	0.5552	0.5105	0.6266	0.4654	0.4448	0.4895	0.3734	1.0459	0.2649	0.0194	5.26E-41	intergenic	LOC284889, GSTT2
22	rs5760106	24250645	C	A	0.7053	0.5663	0.5297	0.6306	0.2947	0.4337	0.4703	0.3694	1.0574	0.2677	0.0196	7.00E-41	intergenic	LOC284889, GSTT2
22	rs6003989	24295496	G	A	0.5894	0.3011	0.4878	0.281	0.4106	0.3011	0.4878	0.281	0.9114	-0.3011	0.0221	8.70E-41	intergenic	LOC284889, GSTT2
22	rs1985948	24295138	G	A	0.5833	0.2762	0.4843	0.2427	0.4167	0.2762	0.4843	0.2427	0.8931	-0.3096	0.0227	9.82E-41	intergenic	LOC284889, GSTT2
22	rs4585126	24270005	T	C	0.3943	0.2265	0.3934	0.2282	0.3943	0.2265	0.3934	0.2282	1.0384	-0.2846	0.021	2.42E-40	intergenic	LOC284889, GSTT2
22	rs575220	24295103	A	G	0.1707	0.3481	0.2308	0.4789	0.1707	0.3481	0.2308	0.4789	0.8713	0.3028	0.0223	2.56E-40	intergenic	LOC284889, GSTT2
22	rs2739332	24335506	C	T	0.2561	0.4475	0.2692	0.6003	0.2561	0.4475	0.2692	0.3997	0.9404	0.2898	0.0215	6.94E-40	intergenic	GSTT2, GSTTP1
22	rs140288	24335977	G	A	0.2561	0.4475	0.2675	0.6029	0.2561	0.4475	0.2675	0.3971	0.9452	0.2888	0.0214	8.91E-40	intergenic	GSTT2, GSTTP1
22	rs2739333	24335586	T	C	0.2581	0.4724	0.2692	0.6332	0.2581	0.4724	0.2692	0.3668	0.9331	0.2907	0.0216	9.21E-40	intergenic	GSTT2, GSTTP1
22	rs2844004	24336531	C	A	0.2622	0.4448	0.2657	0.6016	0.2622	0.4448	0.2657	0.3984	0.9474	0.2884	0.0214	9.37E-40	intergenic	GSTT2, GSTTP1
22	rs13054111	24366742	C	T	0.4858	0.326	0.5087	0.2955	0.4858	0.326	0.4913	0.2955	0.7752	-0.3056	0.0231	1.65E-38	intergenic	GSTTP1, LOC391322
22	rs5751767	24249688	G	A	0.5569	0.5552	0.5157	0.5937	0.4431	0.4448	0.4843	0.4063	0.9261	0.2718	0.0206	3.36E-38	intergenic	LOC284889, GSTT2
22	rs5996631	24256894	T	C	0.3089	0.2459	0.4021	0.2388	0.3089	0.2459	0.4021	0.2388	1.0172	-0.2761	0.0211	1.01E-37	intergenic	LOC284889, GSTT2
22	rs140188	24324052	C	G	0.6931	0.5994	0.5017	0.6913	0.3069	0.4006	0.4983	0.3087	0.9554	0.2696	0.0206	1.25E-37	intronic	GSTT2
22	rs72617242	24366747	T	C	0.4837	0.326	0.5105	0.2955	0.4837	0.326	0.4895	0.2955	0.7718	-0.3023	0.0231	1.25E-37	intergenic	GSTTP1, LOC391322
22	MERGED_DEL_2_105343	24314401	G	-	0.2033	0.4503	0.2902	0.5963	0.2033	0.4503	0.2902	0.4037	0.9323	0.282	0.0216	1.35E-37	UTR3	DDTL
22	rs4461358	24260106	T	C	0.3089	0.2459	0.4003	0.2401	0.3089	0.2459	0.4003	0.2401	1.0182	-0.2737	0.0211	4.76E-37	intergenic	LOC284889, GSTT2
22	rs6003988	24295388	G	A	0.5772	0.3066	0.5122	0.2863	0.4228	0.3066	0.4878	0.2863	0.9204	-0.2807	0.022	5.52E-36	intergenic	LOC284889, GSTT2
22	rs2000467	24241533	A	G	0.7317	0.6077	0.5297	0.6662	0.2683	0.3923	0.4703	0.3338	1.0426	0.2538	0.0201	2.06E-35	upstream	LOC284889
22	rs2262477	24338936	T	C	0.0976	0.4033	0.2657	0.5673	0.0976	0.4033	0.2657	0.4327	0.9605	0.2787	0.0222	4.05E-35	intergenic	GSTT2, GSTTP1
22	rs1006771	24314006	G	T	0.6565	0.6326	0.5245	0.6649	0.3435	0.3674	0.4755	0.3351	1.0929	0.2426	0.0195	1.83E-34	UTR3	DDTL
22	rs144695194	24366820	C	T	0.4309	0.3149	0.4965	0.2784	0.4309	0.3149	0.4965	0.2784	0.774	-0.2916	0.0235	2.61E-34	intergenic	GSTTP1, LOC391322
22	rs2000469	24245292	A	G	0.6545	0.605	0.528	0.657	0.3455	0.395	0.472	0.343	1.0197	0.2484	0.02	3.64E-34	intergenic	LOC284889, GSTT2
22	rs5760096	24247310	A	G	0.6829	0.7486	0.6853	0.7704	0.3171	0.2514	0.3147	0.2296	1.0119	0.2628	0.0213	8.84E-34	intergenic	LOC284889, GSTT2
22	rs5760101	24248712	T	C	0.6626	0.7459	0.6836	0.7704	0.3374	0.2541	0.3164	0.2296	1.0153	0.2609	0.0213	1.59E-33	intergenic	LOC284889, GSTT2
22	rs114323341	24366843	A	C	0.4187	0.3094	0.4895	0.2652	0.4187	0.3094	0.4895	0.2652	0.7702	-0.2869	0.0237	1.02E-32	intergenic	GSTTP1, LOC391322
22	rs6003958	24264089	T	G	0.0589	0.1934	0.3794	0.2177	0.0589	0.1934	0.3794	0.2177	1.0655	-0.2737	0.0228	3.40E-32	intergenic	LOC284889, GSTT2
22	rs6003957	24263543	G	C	0.0549	0.1961	0.3759	0.219	0.0549	0.1961	0.3759	0.219	1.0611	-0.2737	0.0229	6.85E-32	intergenic	LOC284889, GSTT2
22	rs6003959	24264395	C	T	0.0549	0.1934	0.3794	0.223	0.0549	0.1934	0.3794	0.223	1.0715	-0.2705	0.0228	1.41E-31	intergenic	LOC284889, GSTT2
22	rs141325606	24366728	T	A	0.3984	0.3149	0.4755	0.2546	0.3984	0.3149	0.4755	0.2546	0.7587	-0.2824	0.0239	2.93E-31	intergenic	GSTTP1, LOC391322
22	rs151028731	24291484	G	A	0.7602	0.4641	0.5874	0.4116	0.2398	0.4641	0.4126	0.4116	0.8238	-0.266	0.0226	4.55E-31	intergenic	LOC284889, GSTT2
22	rs7511536	24261673	C	T	0.2215	0.1934	0.3724	0.215	0.2215	0.1934	0.3724	0.215	1.013	-0.2602	0.0222	6.61E-31	intergenic	LOC284889, GSTT2
22	rs62241075	24261297	T	A	0.0528	0.1878	0.3741	0.2164	0.0528	0.1878	0.3741	0.2164	1.0382	-0.2729	0.0233	7.37E-31	intergenic	LOC284889, GSTT2
22	rs11090298	24262061	G	A	0.0528	0.1906	0.3741	0.223	0.0528	0.1906	0.3741	0.223	1.0428	-0.2713	0.0231	7.57E-31	intergenic	LOC284889, GSTT2
22	rs192096839	24366720	A	G	0.3902	0.3122	0.4773	0.2533	0.3902	0.3122	0.4773	0.2533	0.7599	-0.2817	0.024	8.06E-31	intergenic	GSTTP1, LOC391322
22	rs6519489	24261846	G	A	0.0569	0.1851	0.3619	0.2111	0.0569	0.1851	0.3619	0.2111	1.0243	-0.2738	0.0235	1.37E-30	intergenic	LOC284889, GSTT2
22	rs915589	24261004	C	T	0.0447	0.1878	0.3741	0.2164	0.0447	0.1878	0.3741	0.2164	1.0367	-0.2723	0.0234	2.08E-30	intergenic	LOC284889, GSTT2
22	rs3884794	24251766	C	A	0.8638	0.7928	0.6661	0.7889	0.1362	0.2072	0.3339	0.2111	1.0061	0.2621	0.0226	3.40E-30	intergenic	LOC284889, GSTT2
22	rs34282092	24342791	C	T	0.5874	0.5497	0.5559	0.624	0.4126	0.4503	0.4441	0.376	0.8379	0.2583	0.0224	5.57E-30	ncRNA_intronic	GSTTP1
22	rs2739329	24334209	T	C	0.0752	0.3066	0.1923	0.4736	0.0752	0.3066	0.1923	0.4736	0.8566	0.2823	0.0245	7.56E-30	intergenic	GSTT2, GSTTP1
22	rs482710	24301972	C	G	0.3841	0.3425	0.1766	0.4604	0.3841	0.3425	0.1766	0.4604	0.7734	0.2683	0.0241	4.16E-28	intronic	GSTT2
22	rs4820571	24242973	A	G	0.5142	0.5718	0.5297	0.6306	0.4858	0.4282	0.4703	0.3694	1.0147	0.2209	0.0198	4.75E-28	intergenic	LOC284889, GSTT2
22	rs4358232	24333977	G	C	0.3963	0.2182	0.2395	0.2084	0.3963	0.2182	0.2395	0.2084	0.731	-0.3126	0.0284	1.69E-27	intergenic	GSTT2, GSTTP1
22	rs149686121	24325047	C	G	0.7093	0.5691	0.4808	0.6781	0.2907	0.4309	0.4808	0.3219	0.9255	0.2405	0.0219	2.05E-27	intronic	GSTT2
22	rs5760092	24240138	T	C	0.8699	0.8149	0.6818	0.8061	0.1301	0.1851	0.3182	0.1939	0.9742	0.2544	0.0234	8.63E-27	ncRNA_intronic	LOC284889
22	rs5760091	24240017	T	C	0.8699	0.8066	0.6801	0.8047	0.1301	0.1934	0.3199	0.1953	0.9699	0.2545	0.0235	9.92E-27	ncRNA_intronic	LOC284889
22	rs4630	24376322	G	A	0.189	0.7044	0.6381	0.8456	0.189	0.2956	0.3619	0.1544	0.8281	0.2618	0.0242	1.49E-26	UTR3	GSTT1
22	rs5760105	24249739	C	T	0.6016	0.6934	0.701	0.69	0.3984	0.3066	0.299	0.31	0.8329	0.2463	0.0228	1.59E-26	intergenic	LOC284889, GSTT2
22	rs59202133	24285936	A	G	0.7805	0.4475	0.6171	0.4459	0.2195	0.4475	0.3829	0.4459	0.8144	-0.2506	0.0234	3.40E-26	intergenic	LOC284889, GSTT2
22	rs9608229	24399364	C	G	0.2093	0.442	0.264	0.5923	0.2093	0.442	0.264	0.4077	0.7679	0.259	0.0241	3.43E-26	ncRNA_intronic	GSTTP2
22	rs5751765	24249486	A	G	0.4004	0.4972	0.4983	0.5778	0.4004	0.4972	0.4983	0.4222	0.9684	0.2164	0.0202	3.92E-26	intergenic	LOC284889, GSTT2
22	rs6003980	24283516	G	A	0.8557	0.5	0.6731	0.4683	0.1443	0.5	0.3269	0.4683	0.8259	-0.2514	0.0235	4.32E-26	intergenic	LOC284889, GSTT2
22	rs181566899	24302218	C	T	0.3577	0.1243	0.3636	0.1266	0.3577	0.1243	0.3636	0.1266	0.8977	-0.255	0.0239	7.58E-26	intronic	GSTT2
22	rs12483869	24296302	G	A	0.0244	0.2845	0.1573	0.4142	0.0244	0.2845	0.1573	0.4142	0.811	0.2788	0.0263	1.13E-25	intergenic	LOC284889, GSTT2
22	rs436740	24323878	G	A	0.748	0.5884	0.4161	0.6649	0.252	0.4116	0.4161	0.3351	0.877	0.2356	0.0223	2.22E-25	intronic	GSTT2
22	rs5760103	24248781	A	G	0.9512	0.8066	0.6836	0.8047	0.0488	0.1934	0.3164	0.1953	1.0476	0.2465	0.0234	2.48E-25	intergenic	LOC284889, GSTT2
22	rs2858901	24357707	G	A	0.1951	0.6906	0.5997	0.847	0.1951	0.3094	0.4003	0.153	0.8944	0.2451	0.0233	3.35E-25	intergenic	GSTTP1, LOC391322
22	rs5751763	24247793	T	C	0.8577	0.7459	0.6521	0.785	0.1423	0.2541	0.3479	0.215	0.9675	0.2404	0.0229	3.60E-25	intergenic	LOC284889, GSTT2
22	rs7285649	24288480	C	T	0.811	0.4834	0.6171	0.4723	0.189	0.4834	0.3829	0.4723	0.8164	-0.2451	0.0234	3.65E-25	intergenic	LOC284889, GSTT2
22	rs80020284	24312589	G	A	0.2642	0.1188	0.0122	0.0488	0.2642	0.1188	0.0122	0.0488	1.0519	-0.408	0.0392	7.45E-25	intronic	DDTL
22	rs5760093	24240340	G	A	0.4309	0.7265	0.6311	0.7797	0.4309	0.2735	0.3689	0.2203	1.047	0.2164	0.0208	9.90E-25	ncRNA_intronic	LOC284889
22	rs35921388	24401503	C	T	0.0996	0.2182	0.3462	0.223	0.0996	0.2182	0.3462	0.223	0.9311	-0.2515	0.0243	1.29E-24	ncRNA_exonic	GSTTP2
22	rs6004031	24368963	G	T	0.2459	0.0193	0.0035	0.0013	0.2459	0.0193	0.0035	0.0013	0.9609	-0.2185	0.0212	1.90E-24	intergenic	GSTTP1, LOC391322
22	rs3021305	24369987	A	G	0.1402	0.6989	0.6276	0.8483	0.1402	0.3011	0.3724	0.1517	0.8916	0.2425	0.0235	1.96E-24	intergenic	GSTTP1, LOC391322
22	rs144063920	24291498	C	T	0.7663	0.489	0.5997	0.4604	0.2337	0.489	0.4003	0.4604	0.767	-0.2407	0.0233	2.29E-24	intergenic	LOC284889, GSTT2
22	rs2844008	24378805	C	T	0.1829	0.7072	0.6276	0.8456	0.1829	0.2928	0.3724	0.1544	0.8074	0.2558	0.0249	3.20E-24	intronic	GSTT1
22	rs150071489	24331187	C	T	0.0894	0.3094	0.5455	0.3588	0.0894	0.3094	0.4545	0.3588	0.776	-0.2527	0.0248	7.20E-24	intergenic	GSTT2, GSTTP1
22	rs140313	24383954	C	T	0.1951	0.7044	0.6608	0.8522	0.1951	0.2956	0.3392	0.1478	0.782	0.2592	0.0255	8.47E-24	intronic	GSTT1
22	rs738806	24234172	A	G	0.8232	0.7597	0.6486	0.7784	0.1768	0.2403	0.3514	0.2216	1.0096	0.2256	0.0222	8.90E-24	intergenic	SLC2A11, LOC284889
22	rs2739345	24375989	G	A	0.1829	0.6989	0.6503	0.8391	0.1829	0.3011	0.3497	0.1609	0.8203	0.2489	0.0246	1.41E-23	downstream	GSTT1
22	rs2070767	24237463	T	C	0.7846	0.7901	0.6696	0.8047	0.2154	0.2099	0.3304	0.1953	0.9687	0.2337	0.0231	1.49E-23	ncRNA_exonic	LOC284889
22	rs140307	24353656	A	G	0.1382	0.616	0.5437	0.8008	0.1382	0.384	0.4563	0.1992	0.892	0.2353	0.0233	1.63E-23	intergenic	GSTTP1, LOC391322
22	rs7284963	24295957	G	C	0.1687	0.0967	0.3444	0.1016	0.1687	0.0967	0.3444	0.1016	0.8188	-0.2766	0.0275	2.63E-23	intergenic	LOC284889, GSTT2
22	rs79966373	24313868	C	G	0.2012	0.1133	0.0122	0.0475	0.2012	0.1133	0.0122	0.0475	1.0096	-0.4132	0.0412	3.90E-23	UTR3	DDTL
22	rs2739327	24334023	T	A	0.5508	0.2762	0.236	0.2546	0.4492	0.2762	0.236	0.2546	0.7672	-0.28	0.028	4.17E-23	intergenic	GSTT2, GSTTP1
22	rs5760175	24399655	T	G	0.0976	0.4088	0.2657	0.566	0.0976	0.4088	0.2657	0.434	0.8039	0.2432	0.0244	5.86E-23	ncRNA_intronic	GSTTP2
22	rs2012124	24234664	T	C	0.8252	0.7652	0.6486	0.7863	0.1748	0.2348	0.3514	0.2137	1.0122	0.2236	0.0224	5.88E-23	intergenic	SLC2A11, LOC284889
22	rs7289823	24288319	G	A	0.8354	0.5276	0.6678	0.496	0.1646	0.4724	0.3322	0.496	0.7971	-0.2349	0.0236	6.22E-23	intergenic	LOC284889, GSTT2
22	rs2858902	24352346	A	C	0.1443	0.5552	0.4825	0.7005	0.1443	0.4448	0.4825	0.2995	0.7674	0.2424	0.0244	7.94E-23	intergenic	GSTTP1, LOC391322
22	rs2012133	24234734	C	G	0.9654	0.7845	0.6486	0.7863	0.0346	0.2155	0.3514	0.2137	1.0354	0.2318	0.0233	8.65E-23	intergenic	SLC2A11, LOC284889
22	rs111304608	24280461	C	T	0.8435	0.4945	0.6154	0.4301	0.1565	0.4945	0.3846	0.4301	0.8331	-0.2332	0.0235	9.82E-23	intergenic	LOC284889, GSTT2
22	rs17004811	24404830	G	C	0.0183	0.2155	0.3706	0.2335	0.0183	0.2155	0.3706	0.2335	1.0047	-0.2395	0.0242	1.05E-22	intergenic	GSTTP2, CABIN1
22	rs6004008	24332851	T	C	0.5833	0.4558	0.486	0.5646	0.4167	0.4558	0.486	0.4354	0.7028	-0.2357	0.0238	1.31E-22	intergenic	GSTT2, GSTTP1
22	rs2739342	24360336	C	T	0.1748	0.6878	0.5927	0.847	0.1748	0.3122	0.4073	0.153	0.8869	0.2329	0.0236	1.83E-22	intergenic	GSTTP1, LOC391322
22	rs55716339	24323131	C	T	0.0813	0.1464	0.3217	0.1702	0.0813	0.1464	0.3217	0.1702	0.8921	-0.2547	0.0258	1.86E-22	intronic	GSTT2
22	rs140304	24346396	T	G	0.2276	0.6934	0.6329	0.8509	0.2276	0.3066	0.3671	0.1491	0.8798	0.2294	0.0233	2.08E-22	ncRNA_intronic	GSTTP1
22	rs12628618	24269958	G	T	0.0122	0.1381	0.3934	0.1583	0.0122	0.1381	0.3934	0.1583	1.1269	-0.2418	0.0246	2.57E-22	intergenic	LOC284889, GSTT2
22	rs12628759	24270039	A	C	0.0122	0.1381	0.3934	0.1583	0.0122	0.1381	0.3934	0.1583	1.1269	-0.2418	0.0246	2.57E-22	intergenic	LOC284889, GSTT2
22	rs372214	24334053	A	C	0.4045	0.2652	0.1766	0.2691	0.4045	0.2652	0.1766	0.2691	0.6592	0.2796	0.0285	2.60E-22	intergenic	GSTT2, GSTTP1
22	rs62241100	24270631	A	T	0.0122	0.1381	0.3934	0.1583	0.0122	0.1381	0.3934	0.1583	1.1269	-0.2418	0.0246	2.61E-22	intergenic	LOC284889, GSTT2
22	rs12628687	24298417	A	G	0.0549	0.116	0.4126	0.1227	0.0549	0.116	0.4126	0.1227	0.8981	-0.269	0.0275	3.53E-22	intergenic	LOC284889, GSTT2
22	rs2858898	24365238	A	G	0.7866	0.7376	0.5927	0.8377	0.2134	0.2624	0.4073	0.1623	0.8235	0.244	0.025	4.86E-22	intergenic	GSTTP1, LOC391322
22	rs74942981	24272155	G	A	0.0122	0.1381	0.3986	0.157	0.0122	0.1381	0.3986	0.157	1.1207	-0.241	0.0247	4.92E-22	intergenic	LOC284889, GSTT2
22	rs5751792	24401542	G	A	0.1016	0.4061	0.264	0.5554	0.1016	0.4061	0.264	0.4446	0.8119	0.2358	0.0242	5.01E-22	ncRNA_exonic	GSTTP2
22	rs2739341	24360288	C	T	0.1606	0.6851	0.5909	0.8456	0.1606	0.3149	0.4091	0.1544	0.8891	0.2308	0.0237	5.79E-22	intergenic	GSTTP1, LOC391322
22	rs62241078	24267200	C	T	0.0122	0.1381	0.3934	0.1557	0.0122	0.1381	0.3934	0.1557	1.1296	-0.2392	0.0246	7.19E-22	intergenic	LOC284889, GSTT2
22	rs12168871	24288460	C	A	0.813	0.4972	0.6364	0.4776	0.187	0.4972	0.3636	0.4776	0.819	-0.2279	0.0235	7.40E-22	intergenic	LOC284889, GSTT2
22	rs12628646	24298411	C	G	0.0203	0.1022	0.3881	0.1161	0.0203	0.1022	0.3881	0.1161	0.896	-0.2687	0.0277	7.76E-22	intergenic	LOC284889, GSTT2
22	rs7290589	24295955	T	C	0.2236	0.1133	0.3794	0.1042	0.2236	0.1133	0.3794	0.1042	0.8072	-0.2632	0.0272	1.06E-21	intergenic	LOC284889, GSTT2
22	rs5760176	24402321	G	A	0.1037	0.4061	0.264	0.5554	0.1037	0.4061	0.264	0.4446	0.8136	0.2323	0.0241	1.61E-21	upstream	GSTTP2
22	rs2844009	24385697	C	T	0.187	0.6657	0.5769	0.814	0.187	0.3343	0.4231	0.186	0.7442	0.2454	0.0255	1.63E-21	downstream	GSTTP2
22	rs6003984	24287436	G	A	0.7866	0.4641	0.6189	0.4565	0.2134	0.4641	0.3811	0.4565	0.8136	-0.2214	0.0234	8.29E-21	intergenic	LOC284889, GSTT2
22	rs2844005	24344926	A	G	0.2093	0.6851	0.6521	0.8654	0.2093	0.3149	0.3479	0.1346	0.8813	0.2227	0.0236	9.23E-21	ncRNA_intronic	GSTTP1
22	rs140289	24336327	T	C	0.939	0.6906	0.5524	0.7665	0.061	0.3094	0.4476	0.2335	1.1333	0.2013	0.0215	2.03E-20	intergenic	GSTT2, GSTTP1
22	rs140306	24353184	C	T	0.1992	0.663	0.5455	0.8272	0.1992	0.337	0.4545	0.1728	0.8723	0.2221	0.0238	2.16E-20	intergenic	GSTTP1, LOC391322
22	rs5996640	24276203	C	T	0.5874	0.4033	0.6486	0.4235	0.4126	0.4033	0.3514	0.4235	0.8458	-0.2072	0.0223	2.95E-20	intergenic	LOC284889, GSTT2
22	rs57108466	24285938	C	G	0.7724	0.4669	0.6451	0.4525	0.2276	0.4669	0.3549	0.4525	0.8019	-0.2183	0.0235	3.80E-20	intergenic	LOC284889, GSTT2
22	rs6003982	24284825	C	G	0.7724	0.4199	0.6294	0.4327	0.2276	0.4199	0.3706	0.4327	0.8105	-0.2181	0.0238	9.56E-20	intergenic	LOC284889, GSTT2
22	rs112750843	24280446	C	T	0.8313	0.5055	0.6189	0.4301	0.1687	0.4945	0.3811	0.4301	0.8248	-0.2164	0.0236	1.02E-19	intergenic	LOC284889, GSTT2
22	rs5996636	24275331	T	C	0.5935	0.395	0.6434	0.4327	0.4065	0.395	0.3566	0.4327	0.8451	-0.2035	0.0222	1.22E-19	intergenic	LOC284889, GSTT2
22	rs140221	24328163	A	G	0.0813	0.2403	0.0874	0.3654	0.0813	0.2403	0.0874	0.3654	0.7501	0.2625	0.0287	1.35E-19	intergenic	GSTT2, GSTTP1
22	rs738809	24405492	A	G	0.2581	0.2707	0.3794	0.2691	0.2581	0.2707	0.3794	0.2691	1.069	-0.193	0.0211	1.39E-19	intergenic	GSTTP2, CABIN1
22	rs140290	24340938	A	G	0.9207	0.7044	0.5594	0.7586	0.0793	0.2956	0.4406	0.2414	1.082	0.1988	0.0219	2.61E-19	ncRNA_intronic	GSTTP1
22	rs6003941	24238857	T	G	0.872	0.7735	0.6801	0.7665	0.128	0.2265	0.3199	0.2335	0.9281	0.2113	0.0235	5.34E-19	ncRNA_intronic	LOC284889
22	rs140220	24328021	A	G	0.0996	0.2983	0.0944	0.4037	0.0996	0.2983	0.0944	0.4037	0.7257	0.2556	0.0285	6.60E-19	intergenic	GSTT2, GSTTP1
22	rs140240	24329435	C	T	0.0366	0.2762	0.1084	0.3681	0.0366	0.2762	0.1084	0.3681	0.8004	0.2551	0.0287	1.14E-18	intergenic	GSTT2, GSTTP1
22	rs2844010	24387197	C	T	0.5671	0.7431	0.6783	0.8654	0.4329	0.2569	0.3217	0.1346	0.6636	0.2346	0.0264	1.28E-18	ncRNA_intronic	GSTTP2
22	rs5996639	24276158	T	C	0.5894	0.4144	0.6696	0.4261	0.4106	0.4144	0.3304	0.4261	0.8472	-0.2006	0.0226	1.33E-18	intergenic	LOC284889, GSTT2
22	rs5996649	24340018	A	C	0.5183	0.2099	0.0629	0.157	0.4817	0.2099	0.0629	0.157	1.0726	-0.2415	0.0272	1.52E-18	downstream	GSTTP1
22	rs6004014	24339438	G	T	0.5305	0.2044	0.0577	0.1544	0.4695	0.2044	0.0577	0.1544	1.0947	-0.2387	0.0271	2.19E-18	intergenic	GSTT2, GSTTP1
22	rs62232148	24336060	C	A	0.0976	0.1381	0.2238	0.1438	0.0976	0.1381	0.2238	0.1438	0.8099	-0.2527	0.0287	2.43E-18	intergenic	GSTT2, GSTTP1
22	rs5996650	24340053	T	C	0.5163	0.2072	0.0577	0.1544	0.4837	0.2072	0.0577	0.1544	1.0778	-0.2394	0.0272	2.96E-18	downstream	GSTTP1
22	rs668706	24336068	T	G	0.1098	0.1381	0.2273	0.1438	0.1098	0.1381	0.2273	0.1438	0.809	-0.2518	0.0287	3.01E-18	intergenic	GSTT2, GSTTP1
22	rs6004015	24339556	T	A	0.5264	0.2072	0.0577	0.1544	0.4736	0.2072	0.0577	0.1544	1.0945	-0.2363	0.027	4.18E-18	intergenic	GSTT2, GSTTP1
22	rs5996651	24340108	T	C	0.5122	0.2044	0.0577	0.153	0.4878	0.2044	0.0577	0.153	1.066	-0.2387	0.0273	4.83E-18	downstream	GSTTP1
22	rs12628821	24398868	C	A	0.2073	0.174	0.3462	0.1913	0.2073	0.174	0.3462	0.1913	0.8571	-0.2221	0.0255	5.20E-18	ncRNA_intronic	GSTTP2
22	rs6004016	24340099	G	A	0.5102	0.2044	0.0577	0.153	0.4898	0.2044	0.0577	0.153	1.0678	-0.2384	0.0273	5.22E-18	downstream	GSTTP1
22	rs6004012	24338199	T	A	0.5244	0.2072	0.0577	0.153	0.4756	0.2072	0.0577	0.153	1.1129	-0.2328	0.0268	6.98E-18	intergenic	GSTT2, GSTTP1
22	rs6004011	24338071	T	G	0.5244	0.2044	0.0577	0.153	0.4756	0.2044	0.0577	0.153	1.118	-0.2313	0.0267	9.62E-18	intergenic	GSTT2, GSTTP1
22	rs12628338	24275998	A	G	0.1545	0.3425	0.6451	0.4103	0.1545	0.3425	0.3549	0.4103	0.89	-0.2026	0.0234	1.04E-17	intergenic	LOC284889, GSTT2
22	rs62232120	24312815	C	T	0.002	0.0525	0.3374	0.0528	0.002	0.0525	0.3374	0.0528	0.9723	-0.2639	0.0307	1.51E-17	intronic	DDTL
22	rs72495501	24336170	G	A	0.5305	0.2044	0.0577	0.153	0.4695	0.2044	0.0577	0.153	1.1021	-0.2311	0.027	2.37E-17	intergenic	GSTT2, GSTTP1
22	rs62232147	24335085	C	T	0.0102	0.1657	0.3147	0.1821	0.0102	0.1657	0.3147	0.1821	0.975	-0.2207	0.0259	3.23E-17	intergenic	GSTT2, GSTTP1
22	rs142283780	24334674	C	T	0.4614	0.1906	0.0455	0.1464	0.4614	0.1906	0.0455	0.1464	1.048	-0.2359	0.0281	7.37E-17	intergenic	GSTT2, GSTTP1
22	rs7286126	24280327	C	T	0.7358	0.4116	0.3444	0.3074	0.2642	0.4116	0.3444	0.3074	0.7934	-0.2162	0.0257	7.89E-17	intergenic	LOC284889, GSTT2
22	rs7286673	24280285	A	G	0.7114	0.395	0.451	0.376	0.2886	0.395	0.451	0.376	0.7525	-0.2044	0.0243	8.16E-17	intergenic	LOC284889, GSTT2
22	rs28737359	24301825	T	C	0.4878	0.5055	0.4056	0.5409	0.4878	0.4945	0.4056	0.4591	0.7897	0.1905	0.0228	1.07E-16	intronic	GSTT2
22	rs62241101	24274607	C	T	0.3557	0.3646	0.6486	0.4116	0.3557	0.3646	0.3514	0.4116	0.8394	-0.1912	0.0229	1.16E-16	intergenic	LOC284889, GSTT2
22	rs6519497	24384287	C	G	0.3272	0.0221	0.0035	0.0013	0.3272	0.0221	0.0035	0.0013	0.7663	-0.3066	0.0367	1.16E-16	upstream	GSTT1
22	rs7285455	24279890	C	A	0.3069	0.2569	0.3759	0.2559	0.3069	0.2569	0.3759	0.2559	0.7644	-0.2159	0.026	1.74E-16	intergenic	LOC284889, GSTT2
22	rs187642998	24323490	G	A	0.0793	0.2072	0.4476	0.252	0.0793	0.2072	0.4476	0.252	0.8955	-0.2077	0.025	1.79E-16	intronic	GSTT2
22	rs12166922	24311892	A	G	0.2642	0.1243	0.0315	0.0515	0.2642	0.1243	0.0315	0.0515	1.0404	-0.2948	0.0355	1.88E-16	intronic	DDTL
22	rs7291160	24340851	G	C	0.5346	0.2017	0.0577	0.1438	0.4654	0.2017	0.0577	0.1438	1.0986	-0.2236	0.027	2.07E-16	ncRNA_exonic	GSTTP1
22	rs9624364	24311474	G	A	0.2642	0.1243	0.0315	0.0515	0.2642	0.1243	0.0315	0.0515	1.0495	-0.2925	0.0354	2.24E-16	intronic	DDTL
22	rs144834638	24334675	G	A	0.502	0.6657	0.8339	0.8021	0.498	0.3343	0.1661	0.1979	0.9126	0.1994	0.0242	3.25E-16	intergenic	GSTT2, GSTTP1
22	rs79213832	24313954	A	G	0.2642	0.1243	0.0315	0.0515	0.2642	0.1243	0.0315	0.0515	1.0314	-0.2917	0.0355	3.48E-16	UTR3	DDTL
22	rs6004030	24368872	G	A	0.2439	0.0193	0	0.0013	0.2439	0.0193	0	0.0013	0.9201	-0.2914	0.0356	4.52E-16	intergenic	GSTTP1, LOC391322
22	rs7292463	24214281	A	G	0.7358	0.7265	0.6469	0.7177	0.2642	0.2735	0.3531	0.2823	1.0126	0.1757	0.0215	5.76E-16	intronic	SLC2A11
22	rs140317	24388642	A	G	0.2175	0.7238	0.6993	0.8602	0.2175	0.2762	0.3007	0.1398	0.7737	0.2213	0.0272	7.38E-16	ncRNA_intronic	GSTTP2
22	rs6004034	24380443	T	C	0.3191	0.0276	0	0.0066	0.3191	0.0276	0	0.0066	0.8538	-0.3202	0.0394	7.80E-16	intronic	GSTT1
22	rs1003784	24220358	G	A	0.748	0.7403	0.6451	0.7177	0.252	0.2597	0.3549	0.2823	1.037	0.1735	0.0214	8.42E-16	intronic	SLC2A11
22	rs76498342	24323227	G	A	0.0752	0.1381	0.2972	0.1451	0.0752	0.1381	0.2972	0.1451	0.8365	-0.2227	0.0277	1.31E-15	splicing	GSTT2
22	rs2186371	24359937	T	G	0.8435	0.7403	0.6154	0.8509	0.1565	0.2597	0.3846	0.1491	0.8103	0.2113	0.0263	1.39E-15	intergenic	GSTTP1, LOC391322
22	rs182268832	24334133	G	T	0.1911	0.1409	0.0175	0.1346	0.1911	0.1409	0.0175	0.1346	0.7843	-0.3539	0.044	1.51E-15	intergenic	GSTT2, GSTTP1
22	rs112029815	24298820	C	T	0.2602	0.1133	0.0175	0.0462	0.2602	0.1133	0.0175	0.0462	0.931	-0.3317	0.0413	1.68E-15	downstream	GSTT2
22	rs2070766	24237221	C	G	0.1484	0.2265	0.2185	0.1781	0.1484	0.2265	0.2185	0.1781	0.9863	0.2058	0.0257	1.74E-15	ncRNA_exonic	LOC284889
22	rs146152789	24363273	G	A	0.0305	0.047	0.1031	0.0422	0.0305	0.047	0.1031	0.0422	0.6235	-0.3307	0.0413	1.75E-15	intergenic	GSTTP1, LOC391322
22	rs34383331	24238079	T	A	0.2033	0.221	0.2168	0.1596	0.2033	0.221	0.2168	0.1596	1.0099	0.203	0.0254	1.86E-15	ncRNA_exonic	LOC284889
22	rs73879019	24326677	C	T	0.1159	0.2155	0.0734	0.2454	0.1159	0.2155	0.0734	0.2454	0.6027	0.2864	0.0358	2.11E-15	downstream	GSTT2
22	rs7291499	24341101	G	A	0.2033	0.1768	0.0577	0.1504	0.2033	0.1768	0.0577	0.1504	0.8484	-0.2659	0.0335	2.96E-15	ncRNA_intronic	GSTTP1
22	rs5996657	24385105	G	A	0.311	0.0221	0	0.0013	0.311	0.0221	0	0.0013	0.8113	-0.3322	0.042	4.01E-15	upstream;downstream	GSTT1
22	rs9624374	24329226	G	A	0.5346	0.2017	0.0175	0.1675	0.4654	0.2017	0.0175	0.1675	0.9831	-0.265	0.0335	4.13E-15	intergenic	GSTT2, GSTTP1
22	rs2154595	24268647	C	T	0.2297	0.0608	0	0.0699	0.2297	0.0608	0	0.0699	0.9984	-0.3513	0.0445	4.64E-15	intergenic	LOC284889, GSTT2
22	rs28680412	24266805	C	T	0.1992	0.0718	0.0035	0.0686	0.1992	0.0718	0.0035	0.0686	1.0344	-0.3411	0.0432	4.81E-15	intergenic	LOC284889, GSTT2
22	rs8136534	24338601	T	C	0.2033	0.1768	0.0577	0.1478	0.2033	0.1768	0.0577	0.1478	0.8579	-0.2669	0.0338	4.91E-15	intergenic	GSTT2, GSTTP1
22	rs8140585	24383013	C	T	0.2642	0.0193	0.0087	0.0026	0.2642	0.0193	0.0087	0.0026	0.791	-0.3256	0.0413	4.93E-15	intronic	GSTT1
22	rs6004035	24385247	C	T	0.3049	0.0221	0	0.0013	0.3049	0.0221	0	0.0013	0.8066	-0.3314	0.0421	5.62E-15	upstream;downstream	GSTT1
22	rs8141342	24338686	A	T	0.2093	0.1796	0.0577	0.1517	0.2093	0.1796	0.0577	0.1517	0.8642	-0.263	0.0335	6.17E-15	intergenic	GSTT2, GSTTP1
22	rs139489364	24328816	A	T	0.0346	0.1657	0.0734	0.219	0.0346	0.1657	0.0734	0.219	0.6468	0.2876	0.0368	7.72E-15	intergenic	GSTT2, GSTTP1
22	rs34083567	24328683	A	G	0.0488	0.1878	0.0699	0.2507	0.0488	0.1878	0.0699	0.2507	0.6377	0.2734	0.0351	9.46E-15	intergenic	GSTT2, GSTTP1
22	rs11090302	24329412	C	A	0.4959	0.2017	0.0192	0.1702	0.4959	0.2017	0.0192	0.1702	0.9447	-0.2626	0.0337	1.01E-14	intergenic	GSTT2, GSTTP1
22	rs738805	24215518	A	G	0.6768	0.6961	0.6101	0.6346	0.3232	0.3039	0.3899	0.3654	0.9076	0.1704	0.0219	1.03E-14	intronic	SLC2A11
22	rs140228	24328459	T	C	0.061	0.1906	0.0787	0.2586	0.061	0.1906	0.0787	0.2586	0.6329	0.2703	0.0348	1.21E-14	intergenic	GSTT2, GSTTP1
22	rs2844011	24389290	G	A	0.2459	0.7348	0.6976	0.8681	0.2459	0.2652	0.3024	0.1319	0.7545	0.2176	0.028	1.22E-14	ncRNA_intronic	GSTTP2
22	rs7291786	24340544	C	T	0.2093	0.1713	0.0577	0.1504	0.2093	0.1713	0.0577	0.1504	0.849	-0.2599	0.0335	1.33E-14	downstream	GSTTP1
22	rs144501755	24328847	T	C	0.0285	0.1934	0.0612	0.2256	0.0285	0.1934	0.0612	0.2256	0.66	0.2766	0.0357	1.50E-14	intergenic	GSTT2, GSTTP1
22	rs6003967	24269699	C	T	0.1809	0.058	0.0017	0.0699	0.1809	0.058	0.0017	0.0699	0.9885	-0.3541	0.046	2.02E-14	intergenic	LOC284889, GSTT2
22	rs55814834	24333865	C	A	0.9451	0.7238	0.6381	0.7968	0.0549	0.2762	0.3619	0.2032	0.9127	0.1918	0.0249	2.07E-14	intergenic	GSTT2, GSTTP1
22	rs36218313	24358734	C	T	0.8455	0.7376	0.6154	0.8496	0.1545	0.2624	0.3846	0.1504	0.803	0.2035	0.0265	2.19E-14	intergenic	GSTTP1, LOC391322
22	rs6003976	24275505	C	A	0.3557	0.3646	0.6276	0.4037	0.3557	0.3646	0.3724	0.4037	0.8407	-0.1784	0.0232	2.47E-14	intergenic	LOC284889, GSTT2
22	rs35936339	24328687	T	G	0.0447	0.1878	0.0664	0.2533	0.0447	0.1878	0.0664	0.2533	0.6606	0.2648	0.0347	3.39E-14	intergenic	GSTT2, GSTTP1
22	rs140248	24329831	T	G	0.0366	0.1768	0.0734	0.2177	0.0366	0.1768	0.0734	0.2177	0.6452	0.2814	0.0369	3.60E-14	intergenic	GSTT2, GSTTP1
22	rs5996648	24338382	C	T	0.5305	0.2403	0.0577	0.1834	0.4695	0.2403	0.0577	0.1834	1.1019	-0.1989	0.0261	3.99E-14	intergenic	GSTT2, GSTTP1
22	rs2739331	24335458	C	T	0.4898	0.6354	0.3339	0.7559	0.4898	0.3646	0.3339	0.2441	0.8839	0.1699	0.0225	6.56E-14	intergenic	GSTT2, GSTTP1
22	rs684532	24330679	T	C	0.0508	0.1602	0.0577	0.1821	0.0508	0.1602	0.0577	0.1821	0.5863	0.3072	0.0408	7.33E-14	intergenic	GSTT2, GSTTP1
22	rs1129067	24228125	T	C	0.5894	0.7265	0.6486	0.7243	0.4106	0.2735	0.3514	0.2757	1.0134	0.1595	0.0213	9.72E-14	UTR3	SLC2A11
22	rs140230	24328548	A	G	0.0264	0.1464	0.0455	0.1491	0.0264	0.1464	0.0455	0.1491	0.6233	0.3195	0.0428	1.18E-13	intergenic	GSTT2, GSTTP1
22	rs6004029	24368285	G	A	0.2378	0.0166	0	0	0.2378	0.0166	0	0	0.9493	-0.2767	0.0372	1.43E-13	intergenic	GSTTP1, LOC391322
22	rs140241	24329511	T	G	0.0346	0.1851	0.0664	0.2388	0.0346	0.1851	0.0664	0.2388	0.653	0.2673	0.036	1.48E-13	intergenic	GSTT2, GSTTP1
22	rs111289831	24290680	C	A	0.4289	0.2762	0.0839	0.2243	0.4289	0.2762	0.0839	0.2243	0.8136	-0.2359	0.0318	1.70E-13	intergenic	LOC284889, GSTT2
22	rs113161180	24290683	A	G	0.439	0.2818	0.0839	0.2335	0.439	0.2818	0.0839	0.2335	0.8134	-0.2338	0.0315	1.79E-13	intergenic	LOC284889, GSTT2
22	rs2266637	24376845	C	T	0.1972	0.0138	0	0.0013	0.1972	0.0138	0	0.0013	0.7917	-0.3064	0.0417	2.68E-13	exonic	GSTT1
22	rs2266637	24376845	C	T	0.1972	0.0138	0	0.0013	0.1972	0.0138	0	0.0013	0.7917	-0.3064	0.0417	2.68E-13	nonsynonymous	GSTT1
22	rs140305	24347288	G	A	0.2134	0.6851	0.6399	0.847	0.2134	0.3149	0.3601	0.153	0.8957	0.1863	0.0254	3.09E-13	upstream	GSTTP1
22	rs1967464	24284320	C	G	0.9309	0.6022	0.764	0.6174	0.0691	0.3978	0.236	0.3826	0.7531	-0.1881	0.0257	3.19E-13	intergenic	LOC284889, GSTT2
22	rs2234734	24379524	G	A	0.2033	0.0138	0	0.0026	0.2033	0.0138	0	0.0026	0.776	-0.3131	0.0428	3.55E-13	intronic	GSTT1
22	rs2070460	24226242	A	G	0.6829	0.7403	0.6469	0.7203	0.3171	0.2597	0.3531	0.2797	1.0299	0.1553	0.0213	4.36E-13	intronic	SLC2A11
22	rs1984309	24230815	G	A	0.876	0.7762	0.6503	0.7546	0.124	0.2238	0.3497	0.2454	1.0052	0.1669	0.0229	4.66E-13	intergenic	SLC2A11, LOC284889
22	rs111993692	24289941	T	C	0.0854	0.1271	0.0979	0.1649	0.0854	0.1271	0.0979	0.1649	0.5712	0.2876	0.0396	5.25E-13	intergenic	LOC284889, GSTT2
22	rs146897840	24291702	G	T	0.1687	0.0912	0.0962	0.0673	0.1687	0.0912	0.0962	0.0673	0.7275	-0.2659	0.0366	5.34E-13	intergenic	LOC284889, GSTT2
22	rs1018743	24211980	G	T	0.9695	0.8204	0.6469	0.781	0.0305	0.1796	0.3531	0.219	1.0421	0.1742	0.0241	7.04E-13	intronic	SLC2A11
22	rs111340091	24327141	C	G	0.0569	0.1492	0.0629	0.1821	0.0569	0.1492	0.0629	0.1821	0.5495	0.3194	0.0443	7.81E-13	intergenic	GSTT2, GSTTP1
22	rs140316	24388274	C	T	0.5691	0.7486	0.7045	0.8641	0.4309	0.2514	0.2955	0.1359	0.6583	0.1986	0.0276	8.15E-13	ncRNA_intronic	GSTTP2
22	rs140291	24341250	A	G	0.3272	0.6077	0.6154	0.7823	0.3272	0.3923	0.3846	0.2177	0.8142	0.1668	0.0232	8.39E-13	ncRNA_intronic	GSTTP1
22	rs5760089	24232507	G	A	0.1829	0.279	0.2762	0.405	0.1829	0.279	0.2762	0.405	0.9982	0.1532	0.0213	8.84E-13	intergenic	SLC2A11, LOC284889
22	rs148520590	24334679	C	A	0.5102	0.6823	0.8374	0.8087	0.4898	0.3177	0.1626	0.1913	0.8701	0.1807	0.0252	9.59E-13	intergenic	GSTT2, GSTTP1
22	rs60067102	24269915	C	A	0.0508	0.047	0	0.0699	0.0508	0.047	0	0.0699	0.9639	-0.3857	0.054	1.26E-12	intergenic	LOC284889, GSTT2
22	rs140249	24329962	A	G	0.0183	0.1492	0.0594	0.1807	0.0183	0.1492	0.0594	0.1807	0.6177	0.282	0.0396	1.47E-12	intergenic	GSTT2, GSTTP1
22	rs58701465	24273513	T	C	0.0508	0.047	0	0.0699	0.0508	0.047	0	0.0699	0.9673	-0.3838	0.054	1.52E-12	intergenic	LOC284889, GSTT2
22	rs5760172	24395079	C	G	0.2419	0.7348	0.7098	0.8773	0.2419	0.2652	0.2902	0.1227	0.7689	0.1996	0.0281	1.64E-12	ncRNA_intronic	GSTTP2
22	rs398706	24326813	T	A	0.9085	0.6188	0.7972	0.657	0.0915	0.3812	0.2028	0.343	0.7054	-0.1901	0.0268	1.69E-12	downstream	GSTT2
22	rs5751789	24393364	C	T	0.6179	0.7486	0.701	0.8668	0.3821	0.2514	0.299	0.1332	0.6478	0.1969	0.0278	1.72E-12	ncRNA_intronic	GSTTP2
22	rs2330626	24209759	G	C	0.8862	0.7901	0.6486	0.7546	0.1138	0.2099	0.3514	0.2454	0.987	0.1673	0.0236	1.76E-12	intronic	SLC2A11
22	rs3021306	24363175	C	T	0.8313	0.7403	0.6381	0.843	0.1687	0.2597	0.3619	0.157	0.7305	0.193	0.0272	1.84E-12	intergenic	GSTTP1, LOC391322
22	rs2516053	24355595	T	C	0.813	0.7044	0.5944	0.8364	0.187	0.2956	0.4056	0.1636	0.7705	0.1901	0.0268	1.92E-12	intergenic	GSTTP1, LOC391322
22	rs140303	24346316	C	T	0.5732	0.732	0.6364	0.8549	0.4268	0.268	0.3636	0.1451	0.7566	0.1777	0.0252	2.56E-12	ncRNA_intronic	GSTTP1
22	rs11428310	24235113	C	CA	0.1809	0.2348	0.208	0.1794	0.1809	0.2348	0.208	0.1794	0.9974	0.1792	0.0256	3.52E-12	downstream	LOC284889
22	rs6004020	24345195	C	T	0.1992	0.0138	0	0	0.1992	0.0138	0	0	0.8	-0.2977	0.0426	3.60E-12	ncRNA_intronic	GSTTP1
22	rs181983734	24302480	C	T	0.0894	0.1077	0.1976	0.1201	0.0894	0.1077	0.1976	0.1201	0.7513	-0.2157	0.0308	3.61E-12	splicing	GSTT2
22	rs4822445	24235306	G	A	0.1728	0.232	0.208	0.1794	0.1728	0.232	0.208	0.1794	0.999	0.1792	0.0257	3.89E-12	downstream	LOC284889
22	rs575959	24289365	T	G	0.061	0.1271	0.0787	0.1557	0.061	0.1271	0.0787	0.1557	0.57	0.292	0.0418	3.97E-12	intergenic	LOC284889, GSTT2
22	rs140255	24330082	C	T	0.0325	0.1354	0.0577	0.1623	0.0325	0.1354	0.0577	0.1623	0.6005	0.2921	0.042	4.36E-12	intergenic	GSTT2, GSTTP1
22	rs8136062	24273285	G	T	0.0508	0.047	0	0.0699	0.0508	0.047	0	0.0699	0.9863	-0.3734	0.0538	4.93E-12	intergenic	LOC284889, GSTT2
22	rs4822442	24221295	T	G	0.8943	0.7845	0.6451	0.7507	0.1057	0.2155	0.3549	0.2493	1.0453	0.1581	0.0228	5.17E-12	intronic	SLC2A11
22	rs144009503	24324014	T	A	0.1606	0.0829	0.0192	0.0607	0.1606	0.0829	0.0192	0.0607	0.6771	-0.3752	0.0542	5.71E-12	intronic	GSTT2
22	rs28719856	24291045	A	C	0.8455	0.616	0.7273	0.6385	0.1545	0.384	0.2727	0.3615	0.6974	-0.1792	0.0259	5.80E-12	intergenic	LOC284889, GSTT2
22	rs140318	24389199	C	T	0.5772	0.7514	0.7115	0.8641	0.4228	0.2486	0.2885	0.1359	0.6569	0.1923	0.0278	5.87E-12	ncRNA_intronic	GSTTP2
22	rs2186372	24330409	G	T	0.6077	0.2459	0.0192	0.2216	0.3923	0.2459	0.0192	0.2216	0.9818	-0.2221	0.0322	6.97E-12	intergenic	GSTT2, GSTTP1
22	rs9612535	24392060	C	T	0.6768	0.7486	0.6871	0.8628	0.3232	0.2514	0.3129	0.1372	0.6267	0.1928	0.0281	8.30E-12	ncRNA_intronic	GSTTP2
22	rs365158	24323849	T	C	0.6037	0.4392	0.2413	0.4499	0.3963	0.4392	0.2413	0.4499	0.7732	0.1679	0.0245	9.63E-12	intronic	GSTT2
22	rs145217812	24342860	G	C	0.1931	0.1271	0.0507	0.0871	0.1931	0.1271	0.0507	0.0871	0.7756	-0.2549	0.0372	9.74E-12	ncRNA_intronic	GSTTP1
22	rs9306393	24394163	A	G	0.5833	0.7459	0.7028	0.8681	0.4167	0.2541	0.2972	0.1319	0.6637	0.1879	0.0275	1.11E-11	ncRNA_intronic	GSTTP2
22	rs7287669	24232725	G	A	0.2642	0.2901	0.2885	0.4024	0.2642	0.2901	0.2885	0.4024	0.9963	0.1426	0.0209	1.19E-11	intergenic	SLC2A11, LOC284889
22	rs151273565	24280334	T	C	0.0955	0.1934	0.3217	0.1689	0.0955	0.1934	0.3217	0.1689	0.7462	-0.2	0.0294	1.24E-11	intergenic	LOC284889, GSTT2
22	rs4050121	24330537	A	G	0.063	0.1713	0.0612	0.2032	0.063	0.1713	0.0612	0.2032	0.614	0.2678	0.0394	1.37E-11	intergenic	GSTT2, GSTTP1
22	rs738807	24234245	C	T	0.1463	0.2044	0.2045	0.1412	0.1463	0.2044	0.2045	0.1412	1.0085	0.1846	0.0273	1.78E-11	intergenic	SLC2A11, LOC284889
22	rs2000466	24237862	T	G	0.3089	0.2459	0.2168	0.1741	0.3089	0.2459	0.2168	0.1741	1.0188	0.1659	0.0246	2.09E-11	ncRNA_intronic	LOC284889
22	rs140239	24329151	C	T	0.0528	0.1519	0.0699	0.186	0.0528	0.1519	0.0699	0.186	0.6271	0.2562	0.038	2.10E-11	intergenic	GSTT2, GSTTP1
22	rs141483938	24326734	C	T	0.0589	0.1961	0.0804	0.2335	0.0589	0.1961	0.0804	0.2335	0.5912	0.2523	0.0375	2.14E-11	downstream	GSTT2
22	rs189533534	24333237	C	A	0.0305	0.1271	0.042	0.153	0.0305	0.1271	0.042	0.153	0.609	0.2842	0.0423	2.46E-11	intergenic	GSTT2, GSTTP1
22	rs72551132	24333461	G	A	0.0142	0.0967	0.035	0.1174	0.0142	0.0967	0.035	0.1174	0.6116	0.3374	0.0504	2.71E-11	intergenic	GSTT2, GSTTP1
22	rs138691400	24298207	G	A	0.0102	0.0414	0.0017	0.0726	0.0102	0.0414	0.0017	0.0726	0.7476	-0.4084	0.0612	3.23E-11	intergenic	LOC284889, GSTT2
22	rs755622	24236392	G	C	0.4736	0.2707	0.2203	0.1794	0.4736	0.2707	0.2203	0.1794	1.0112	0.1585	0.0238	3.40E-11	ncRNA_exonic	LOC284889
22	rs189078257	24326971	C	G	0.0244	0.1271	0.0455	0.1372	0.0244	0.1271	0.0455	0.1372	0.5619	0.318	0.048	4.17E-11	downstream	GSTT2
22	rs1985949	24369964	A	G	0.8557	0.7597	0.6521	0.8641	0.1443	0.2403	0.3479	0.1359	0.7854	0.1883	0.0285	4.56E-11	intergenic	GSTTP1, LOC391322
22	rs140206	24326867	A	C	0.2622	0.2265	0.0262	0.2388	0.2622	0.2265	0.0262	0.2388	0.7176	-0.2504	0.0379	5.17E-11	downstream	GSTT2
22	rs150130544	24280387	A	G	0.3638	0.4033	0.6329	0.4063	0.3638	0.4033	0.3671	0.4063	0.786	-0.1578	0.024	5.78E-11	intergenic	LOC284889, GSTT2
22	rs138659939	24330520	T	C	0.0183	0.1188	0.0507	0.1504	0.0183	0.1188	0.0507	0.1504	0.6263	0.2755	0.042	6.98E-11	intergenic	GSTT2, GSTTP1
22	rs12628263	24276396	G	A	0.0203	0.2514	0.6416	0.2968	0.0203	0.2514	0.3584	0.2968	0.9608	-0.166	0.0254	8.44E-11	intergenic	LOC284889, GSTT2
22	rs2096525	24236819	T	C	0.25	0.2403	0.208	0.1768	0.25	0.2403	0.208	0.1768	0.9918	0.166	0.0254	8.45E-11	ncRNA_exonic	LOC284889
22	rs62241104	24281850	G	T	0.7724	0.5801	0.729	0.5897	0.2276	0.4199	0.271	0.4103	0.7427	-0.1591	0.0244	8.95E-11	intergenic	LOC284889, GSTT2
22	rs12483859	24234807	T	C	0.4736	0.2707	0.2185	0.1794	0.4736	0.2707	0.2185	0.1794	1.0306	0.1534	0.0237	1.12E-10	intergenic	SLC2A11, LOC284889
22	rs373797	24330055	A	G	0.2419	0.0856	0.2937	0.029	0.2419	0.0856	0.2937	0.029	0.7041	0.2223	0.0344	1.28E-10	intergenic	GSTT2, GSTTP1
22	rs416094	24323880	C	A	0.1829	0.0884	0.0122	0.0686	0.1829	0.0884	0.0122	0.0686	0.7719	-0.3217	0.0498	1.33E-10	intronic	GSTT2
22	rs4822449	24235466	C	G	0.252	0.2431	0.208	0.1794	0.252	0.2431	0.208	0.1794	0.9963	0.1631	0.0254	1.51E-10	downstream	LOC284889
22	rs4822448	24235459	T	G	0.252	0.2431	0.208	0.1794	0.252	0.2431	0.208	0.1794	0.9965	0.163	0.0253	1.54E-10	downstream	LOC284889
22	rs12485058	24234859	A	G	0.252	0.2431	0.208	0.1794	0.252	0.2431	0.208	0.1794	0.997	0.1629	0.0253	1.58E-10	intergenic	SLC2A11, LOC284889
22	rs4822447	24235380	A	G	0.252	0.2431	0.208	0.1794	0.252	0.2431	0.208	0.1794	0.997	0.1629	0.0253	1.58E-10	downstream	LOC284889
22	rs4822446	24235360	A	G	0.252	0.2431	0.208	0.1794	0.252	0.2431	0.208	0.1794	0.9971	0.1629	0.0253	1.59E-10	downstream	LOC284889
22	rs4822444	24235303	G	C	0.252	0.2431	0.208	0.1794	0.252	0.2431	0.208	0.1794	0.9972	0.1628	0.0253	1.59E-10	downstream	LOC284889
22	rs4822443	24235198	G	A	0.252	0.2431	0.2045	0.1794	0.252	0.2431	0.2045	0.1794	0.9975	0.1627	0.0253	1.62E-10	downstream	LOC284889
22	rs5751759	24234493	A	G	0.2683	0.2431	0.208	0.1794	0.2683	0.2431	0.208	0.1794	1.0016	0.1613	0.0252	1.85E-10	intergenic	SLC2A11, LOC284889
22	rs12628187	24275660	G	C	0.0203	0.2514	0.6416	0.2942	0.0203	0.2514	0.3584	0.2942	0.9632	-0.1633	0.0255	1.95E-10	intergenic	LOC284889, GSTT2
22	rs115804624	24362923	A	G	0.1301	0.0442	0.0227	0.0317	0.1301	0.0442	0.0227	0.0317	0.627	-0.2671	0.0418	2.08E-10	intergenic	GSTTP1, LOC391322
22	rs191444312	24290781	G	T	0.0244	0.0856	0.0542	0.095	0.0244	0.0856	0.0542	0.095	0.5511	0.3413	0.0538	2.82E-10	intergenic	LOC284889, GSTT2
22	rs12483884	24234935	T	C	0.4634	0.2431	0.2028	0.1675	0.4634	0.2431	0.2028	0.1675	1.0085	0.1546	0.0244	2.94E-10	downstream	LOC284889
22	rs12485068	24234934	A	G	0.252	0.2182	0.1906	0.1675	0.252	0.2182	0.1906	0.1675	0.9645	0.167	0.0264	3.14E-10	downstream	LOC284889
22	rs139881998	24376865	T	A	0.002	0.0028	0	0.0026	0.002	0.0028	0	0.0026	0.5886	-0.42	0.0665	3.16E-10	exonic	GSTT1
22	rs139881998	24376865	T	A	0.002	0.0028	0	0.0026	0.002	0.0028	0	0.0026	0.5886	-0.42	0.0665	3.16E-10	nonsynonymous	GSTT1
22	rs77433242	24274382	A	G	0.0346	0.2569	0.6451	0.2902	0.0346	0.2569	0.3549	0.2902	0.9624	-0.1602	0.0254	3.54E-10	intergenic	LOC284889, GSTT2
22	rs191765671	24289196	G	T	0.0488	0.1298	0.0804	0.1873	0.0488	0.1298	0.0804	0.1873	0.5595	0.2601	0.0419	6.55E-10	intergenic	LOC284889, GSTT2
22	rs185251570	24289870	T	C	0.0854	0.1105	0.0752	0.0989	0.0854	0.1105	0.0752	0.0989	0.5684	0.3034	0.0489	6.59E-10	intergenic	LOC284889, GSTT2
22	rs12165442	24327381	C	T	0.6504	0.2818	0.0192	0.285	0.3496	0.2818	0.0192	0.285	0.9534	-0.1945	0.0314	6.63E-10	intergenic	GSTT2, GSTTP1
22	rs140628707	24323653	G	A	0.1443	0.0884	0.2343	0.0383	0.1443	0.0884	0.2343	0.0383	0.6455	0.2384	0.0386	7.80E-10	intronic	GSTT2
22	rs140227	24328414	A	G	0.0325	0.1243	0.0559	0.1755	0.0325	0.1243	0.0559	0.1755	0.5569	0.2752	0.0446	8.32E-10	intergenic	GSTT2, GSTTP1
22	rs9620336	24281620	G	C	0.2215	0.1215	0.4755	0.1675	0.2215	0.1215	0.4755	0.1675	0.8025	-0.1673	0.0274	1.17E-09	intergenic	LOC284889, GSTT2
22	rs114398018	24362924	A	C	0.124	0.0442	0.0227	0.0303	0.124	0.0442	0.0227	0.0303	0.6159	-0.2585	0.0425	1.42E-09	intergenic	GSTTP1, LOC391322
22	rs62241102	24274622	T	G	0.0203	0.2569	0.6451	0.2929	0.0203	0.2569	0.3549	0.2929	0.9603	-0.1548	0.0255	1.55E-09	intergenic	LOC284889, GSTT2
22	rs140200	24326817	C	G	0.0407	0.116	0.0647	0.128	0.0407	0.116	0.0647	0.128	0.5769	0.278	0.046	1.71E-09	downstream	GSTT2
22	rs12168975	24250731	T	C	0.2236	0.0635	0.0245	0.0224	0.2236	0.0635	0.0245	0.0224	1.0044	-0.2798	0.0463	1.72E-09	intergenic	LOC284889, GSTT2
22	rs111537136	24289415	G	T	0.0386	0.0801	0.0472	0.1108	0.0386	0.0801	0.0472	0.1108	0.5712	0.2956	0.0489	1.79E-09	intergenic	LOC284889, GSTT2
22	rs187564802	24362902	T	C	0.126	0.0442	0.0227	0.0317	0.126	0.0442	0.0227	0.0317	0.6159	-0.2567	0.0425	1.85E-09	intergenic	GSTTP1, LOC391322
22	rs138948986	24280455	T	C	0.0285	0.1326	0.4703	0.1807	0.0285	0.1326	0.4703	0.1807	0.8329	-0.1756	0.0291	1.96E-09	intergenic	LOC284889, GSTT2
22	rs420070	24340789	A	G	0.0894	0.0608	0.2185	0.0251	0.0894	0.0608	0.2185	0.0251	0.5976	0.2874	0.0478	2.21E-09	ncRNA_exonic	GSTTP1
22	rs5996632	24270117	C	A	0.6504	0.7072	0.8881	0.8417	0.3496	0.2928	0.1119	0.1583	1.03	0.1475	0.0246	2.22E-09	intergenic	LOC284889, GSTT2
22	rs1967463	24284280	C	G	0.8801	0.6215	0.7762	0.6491	0.1199	0.3785	0.2238	0.3509	0.7249	-0.157	0.0263	2.57E-09	intergenic	LOC284889, GSTT2
22	rs646467	24395299	C	G	0.6118	0.7486	0.7185	0.8799	0.3882	0.2514	0.2815	0.1201	0.6573	0.1705	0.0285	2.72E-09	ncRNA_intronic	GSTTP2
22	rs9620337	24281628	A	G	0.1972	0.0994	0.4668	0.1425	0.1972	0.0994	0.4668	0.1425	0.8042	-0.1691	0.0284	2.85E-09	intergenic	LOC284889, GSTT2
22	rs915590	24261143	A	G	0.7114	0.7459	0.9091	0.847	0.2886	0.2541	0.0909	0.153	0.9859	0.1598	0.0269	3.34E-09	intergenic	LOC284889, GSTT2
22	rs140250	24329994	G	C	0.0346	0.105	0.0385	0.0937	0.0346	0.105	0.0385	0.0937	0.4889	0.3733	0.0629	3.44E-09	intergenic	GSTT2, GSTTP1
22	rs56022589	24388103	A	AAGTGCTGGG	0.6118	0.7403	0.6958	0.8588	0.3882	0.2597	0.3042	0.1412	0.6378	0.1739	0.0294	3.63E-09	ncRNA_intronic	GSTTP2
22	rs56022589	24388103	A	AAGTGCTGGG	0.6118	0.7403	0.6958	0.8588	0.3882	0.2597	0.3042	0.1412	0.6378	0.1739	0.0294	3.63E-09	ncRNA_intronic	GSTTP2
22	rs56763284	24277348	G	C	0.3537	0.2099	0.1486	0.2045	0.3537	0.2099	0.1486	0.2045	0.6912	-0.1846	0.0312	3.77E-09	intergenic	LOC284889, GSTT2
22	rs181420700	24330684	C	T	0.0102	0.0967	0.021	0.1187	0.0102	0.0967	0.021	0.1187	0.5349	0.3335	0.0567	4.62E-09	intergenic	GSTT2, GSTTP1
22	rs6003936	24214409	A	G	0.9959	0.9613	0.6906	0.9749	0.0041	0.0387	0.3094	0.0251	0.9874	0.1985	0.0338	4.69E-09	intronic	SLC2A11
22	rs144248470	24336504	T	G	0.1585	0.0387	0.2255	0.0119	0.1585	0.0387	0.2255	0.0119	0.6555	0.249	0.0424	4.85E-09	intergenic	GSTT2, GSTTP1
22	rs452643	24332599	C	T	0.0833	0.1492	0.0559	0.1715	0.0833	0.1492	0.0559	0.1715	0.6008	0.251	0.0429	5.55E-09	intergenic	GSTT2, GSTTP1
22	rs60112418	24275384	G	A	0.0772	0.0801	0	0.1069	0.0772	0.0801	0	0.1069	0.8733	-0.3014	0.0516	6.06E-09	intergenic	LOC284889, GSTT2
22	rs140651348	24283719	A	T	0.2561	0.1298	0.0192	0.066	0.2561	0.1298	0.0192	0.066	0.8839	-0.2547	0.0437	6.35E-09	intergenic	LOC284889, GSTT2
22	rs114608896	24275246	T	A	0.1341	0.0856	0	0.1069	0.1341	0.0856	0	0.1069	0.8851	-0.2856	0.0491	6.88E-09	intergenic	LOC284889, GSTT2
22	rs7284820	24242894	G	C	0.2947	0.1077	0.0192	0.0554	0.2947	0.1077	0.0192	0.0554	1.0757	-0.2232	0.0384	7.17E-09	intergenic	LOC284889, GSTT2
22	rs144489354	24332847	T	C	0.4695	0.1934	0.0437	0.1715	0.4695	0.1934	0.0437	0.1715	0.8467	-0.1815	0.0314	8.57E-09	intergenic	GSTT2, GSTTP1
22	rs57108683	24246077	T	C	0.2907	0.1077	0.0192	0.0567	0.2907	0.1077	0.0192	0.0567	1.0695	-0.2232	0.0386	8.64E-09	intergenic	LOC284889, GSTT2
22	rs78890812	24245880	G	T	0.2907	0.1077	0.0192	0.0567	0.2907	0.1077	0.0192	0.0567	1.0698	-0.2231	0.0386	8.79E-09	intergenic	LOC284889, GSTT2
22	rs148928204	24328178	A	G	0.0041	0.0304	0.0017	0.0264	0.0041	0.0304	0.0017	0.0264	0.6971	-0.3548	0.0617	1.00E-08	intergenic	GSTT2, GSTTP1
22	rs4822460	24267995	G	C	0.8008	0.7376	0.9038	0.843	0.1992	0.2624	0.0962	0.157	0.9975	0.1546	0.0269	1.06E-08	intergenic	LOC284889, GSTT2
22	rs9612533	24332864	A	C	0.0589	0.1547	0.0647	0.1847	0.0589	0.1547	0.0647	0.1847	0.6044	0.2315	0.0404	1.13E-08	intergenic	GSTT2, GSTTP1
22	rs190470142	24289819	A	T	0.1179	0.163	0.1206	0.1807	0.1179	0.163	0.1206	0.1807	0.5794	0.2079	0.0363	1.20E-08	intergenic	LOC284889, GSTT2
22	rs74927636	24242302	A	G	0.2947	0.1077	0.0192	0.0567	0.2947	0.1077	0.0192	0.0567	1.0737	-0.22	0.0385	1.25E-08	intergenic	LOC284889, GSTT2
22	rs189930540	24280449	G	T	0.0285	0.1464	0.4703	0.1834	0.0285	0.1464	0.4703	0.1834	0.8351	-0.1656	0.029	1.30E-08	intergenic	LOC284889, GSTT2
22	rs7284295	24287084	G	C	0.8699	0.6381	0.7605	0.653	0.1301	0.3619	0.2395	0.347	0.7162	-0.149	0.0262	1.44E-08	intergenic	LOC284889, GSTT2
22	rs2330639	24271291	C	T	0.8028	0.7403	0.9056	0.8456	0.1972	0.2597	0.0944	0.1544	0.9924	0.1533	0.027	1.56E-08	intergenic	LOC284889, GSTT2
22	rs5760123	24270129	T	G	0.8028	0.7376	0.9038	0.8443	0.1972	0.2624	0.0962	0.1557	0.9996	0.1525	0.0269	1.58E-08	intergenic	LOC284889, GSTT2
22	rs57860828	24241549	C	T	0.2947	0.1077	0.0192	0.0567	0.2947	0.1077	0.0192	0.0567	1.0742	-0.2185	0.0385	1.59E-08	upstream	LOC284889
22	rs57134786	24241499	A	G	0.2947	0.1077	0.0192	0.0567	0.2947	0.1077	0.0192	0.0567	1.0741	-0.2185	0.0385	1.59E-08	upstream	LOC284889
22	rs17004049	24241594	A	G	0.2947	0.1077	0.0192	0.0567	0.2947	0.1077	0.0192	0.0567	1.0742	-0.2184	0.0385	1.59E-08	upstream	LOC284889
22	rs77467333	24301656	G	C	0.0142	0.0746	0.0559	0.0699	0.0142	0.0746	0.0559	0.0699	0.5148	0.3441	0.0608	1.75E-08	intronic	GSTT2
22	rs141981006	24333114	C	T	0.2012	0.0138	0	0	0.2012	0.0138	0	0	0.8061	-0.3311	0.0586	1.77E-08	intergenic	GSTT2, GSTTP1
1	rs190642928	1027124	C	T	0.0955	0.0249	0.0087	0.029	0.0955	0.0249	0.0087	0.029	0.7675	-0.4282	0.0759	1.87E-08	intronic	C1orf159
22	rs2844006	24355870	A	G	0.7947	0.7459	0.6206	0.8628	0.2053	0.2541	0.3794	0.1372	0.7691	0.165	0.0292	1.89E-08	intergenic	GSTTP1, LOC391322
22	rs12157794	24363093	G	A	0.1707	0.0138	0	0	0.1707	0.0138	0	0	0.9442	-0.2731	0.0484	1.90E-08	intergenic	GSTTP1, LOC391322
6	rs60669818	150487423	A	G	0.1057	0.0028	0	0	0.1057	0.0028	0	0	1.0306	-0.4915	0.0876	2.31E-08	intronic	PPP1R14C
22	rs875643	24233998	G	A	0.5589	0.3481	0.2885	0.4288	0.4411	0.3481	0.2885	0.4288	1.0352	0.1129	0.0203	2.81E-08	intergenic	SLC2A11, LOC284889
22	rs116082453	24351914	C	T	0.0671	0.0138	0	0	0.0671	0.0138	0	0	0.6614	-0.3467	0.0624	3.11E-08	intergenic	GSTTP1, LOC391322
22	rs6003942	24239065	C	T	0.185	0.0497	0	0.0317	0.185	0.0497	0	0.0317	1.0167	-0.3	0.054	3.14E-08	ncRNA_intronic	LOC284889
22	rs140832127	24280365	C	T	0.0102	0.0635	0.3846	0.0752	0.0102	0.0635	0.3846	0.0752	0.8153	-0.1797	0.0324	3.30E-08	intergenic	LOC284889, GSTT2
22	rs184144393	24327424	C	T	0.0203	0.0497	0.0245	0.0673	0.0203	0.0497	0.0245	0.0673	0.586	0.3254	0.0587	3.35E-08	intergenic	GSTT2, GSTTP1
22	rs140273	24332632	C	T	0.063	0.1105	0.0524	0.1544	0.063	0.1105	0.0524	0.1544	0.601	0.2524	0.0456	3.43E-08	intergenic	GSTT2, GSTTP1
22	rs150119850	24323500	C	T	0.1077	0.0635	0.0035	0.0488	0.1077	0.0635	0.0035	0.0488	0.5955	-0.4005	0.0724	3.50E-08	intronic	GSTT2
22	rs77138440	24242338	T	C	0.2907	0.1077	0.0192	0.0567	0.2907	0.1077	0.0192	0.0567	1.0771	-0.2136	0.0386	3.51E-08	intergenic	LOC284889, GSTT2
22	rs78331094	24281393	T	C	0.4289	0.2845	0.0927	0.2256	0.4289	0.2845	0.0927	0.2256	0.8335	-0.1738	0.0314	3.55E-08	intergenic	LOC284889, GSTT2
22	rs8141242	24399825	T	G	0.2154	0.1906	0.0577	0.1491	0.2154	0.1906	0.0577	0.1491	0.5886	-0.2259	0.0411	4.25E-08	ncRNA_intronic	GSTTP2
22	rs112678786	24290597	C	T	0.126	0.1492	0.1294	0.153	0.126	0.1492	0.1294	0.153	0.5866	0.198	0.036	4.28E-08	intergenic	LOC284889, GSTT2
14	rs7145853	38114823	G	A	0.1484	0.0083	0	0	0.1484	0.0083	0	0	1.1294	-0.3943	0.0718	4.42E-08	intergenic	FOXA1, SSTR1
22	rs402635	24338636	T	G	0.1057	0.0497	0.2395	0.0119	0.1057	0.0497	0.2395	0.0119	0.6126	0.2433	0.0443	4.42E-08	intergenic	GSTT2, GSTTP1
22	rs8138555	24400360	A	C	0.2154	0.1906	0.0577	0.1491	0.2154	0.1906	0.0577	0.1491	0.5898	-0.2245	0.041	4.95E-08	ncRNA_intronic	GSTTP2
*Note:
CHR - Chromosome
BP - Base pair, chromosomal position
Ref_Allele - Reference Allele
Alt_Allele - Alternate Allele, allele used for association testing
afr_aaf - Alternalte allele frequency for African samples in 1000 Genomes
amr_aaf - Alternalte allele frequency for Ad Mixed American samples in 1000 Genomes
asn_aaf - Alternalte allele frequency for Asian samples in 1000 Genomes
eur_aaf - Alternalte allele frequency for European samples in 1000 Genomes
afr_maf - Minor allele frequency for African samples in 1000 Genomes
amr_maf - Minor allele frequency for Ad Mixed American samples in 1000 Genomes
asn_maf - Minor allele frequency for Asian samples in 1000 Genomes
eur_maf - Minor allele frequency for European samples in 1000 Genomes
INFO - Imputation quality score from IMPUTE2
BETA - Effect estimate per alternate allele carried
SE - Standard error
P - P-value from test of association
Type - SNP/variant classification
Gene - Nearest gene designation
