# Supplementary material for: Metabolites of the Polycyclic Aromatic Hydrocarbon Phenanthrene in the Urine of Cigarette Smokers from Five Ethnic Groups with Differing Risks for Lung Cancer
Source: PLoS One. 2016 Jun 8;11(6):e0156203. doi: 10.1371/journal.pone.0156203 (PMC4898721; doi:10.1371/journal.pone.0156203)
Supplement: S2 Table — (CSV) [file pone.0156203.s010.csv]

Supplemental Table 2: List of 262 globally significant associations (p < 5E-8) after conditioning on the GSTT1 deletion polymorphism*
CHR	SNP	BP	Ref_Allele	Alt_Allele	afr_aaf	amr_aaf	asn_aaf	eur_aaf	afr_maf	amr_maf	asn_maf	eur_maf	INFO	BETA	SE	P	Type	Gene
22	rs5751777	24267047	C	T	0.4533	0.5166	0.5087	0.6174	0.4533	0.4834	0.4913	0.3826	1.0263	0.3117	0.0215	1.31E-45	intergenic	LOC284889, GSTT2
22	rs4822455	24255296	C	T	0.4024	0.5	0.5052	0.6082	0.4024	0.5	0.4948	0.3918	1.0292	0.3054	0.0215	1.42E-43	intergenic	LOC284889, GSTT2
22	rs2330634	24250795	C	G	0.4228	0.5193	0.4965	0.624	0.4228	0.4807	0.4965	0.376	1.0138	0.308	0.0218	2.15E-43	intergenic	LOC284889, GSTT2
22	rs5751771	24258777	C	T	0.3923	0.4945	0.5035	0.6003	0.3923	0.4945	0.4965	0.3997	1.0072	0.3048	0.0217	5.05E-43	intergenic	LOC284889, GSTT2
22	MERGED_DEL_2_105336	24274134	A	-	0.4085	0.5055	0.4895	0.6108	0.4085	0.4945	0.4895	0.3892	1.033	0.3045	0.0217	1.12E-42	intergenic	LOC284889, GSTT2
22	rs5760120	24266867	G	A	0.4573	0.511	0.493	0.6148	0.4573	0.489	0.493	0.3852	1.0362	0.3021	0.0217	2.63E-42	intergenic	LOC284889, GSTT2
22	rs5760119	24266831	G	C	0.4573	0.511	0.493	0.6148	0.4573	0.489	0.493	0.3852	1.0362	0.3021	0.0217	2.73E-42	intergenic	LOC284889, GSTT2
22	rs5751776	24266954	A	C	0.4045	0.5028	0.4948	0.6082	0.4045	0.4972	0.4948	0.3918	1.0302	0.303	0.0218	5.09E-42	intergenic	LOC284889, GSTT2
22	rs5751764	24249458	A	C	0.3862	0.489	0.4703	0.5923	0.3862	0.489	0.4703	0.4077	0.9853	0.2984	0.0223	2.48E-39	intergenic	LOC284889, GSTT2
22	rs5751766	24249616	A	C	0.3882	0.4751	0.4738	0.5778	0.3882	0.4751	0.4738	0.4222	0.9829	0.2964	0.0225	3.06E-38	intergenic	LOC284889, GSTT2
22	rs5751775	24266726	T	C	0.5833	0.5221	0.493	0.6148	0.4167	0.4779	0.493	0.3852	1.0411	0.287	0.0223	1.17E-36	intergenic	LOC284889, GSTT2
22	rs2858907	24295217	A	G	0.252	0.4586	0.3339	0.6082	0.252	0.4586	0.3339	0.3918	0.9819	0.2937	0.0243	1.50E-32	intergenic	LOC284889, GSTT2
22	rs7289655	24335228	A	C	0.5285	0.3674	0.3916	0.3377	0.4715	0.3674	0.3916	0.3377	0.9638	-0.3097	0.0257	2.39E-32	intergenic	GSTT2, GSTTP1
22	rs2739330	24295286	T	C	0.252	0.4641	0.3339	0.6082	0.252	0.4641	0.3339	0.3918	0.9852	0.2928	0.0243	2.58E-32	intergenic	LOC284889, GSTT2
22	rs2330649	24295053	G	A	0.2561	0.4724	0.3322	0.6266	0.2561	0.4724	0.3322	0.3734	0.9754	0.2929	0.0244	3.98E-32	intergenic	LOC284889, GSTT2
22	rs2018350	24294979	C	T	0.5407	0.2707	0.479	0.2296	0.4593	0.2707	0.479	0.2296	0.8808	-0.3348	0.0279	4.21E-32	intergenic	LOC284889, GSTT2
22	rs4822466	24312204	G	A	0.0813	0.4641	0.493	0.5765	0.0813	0.4641	0.493	0.4235	1.0842	0.2837	0.0237	4.94E-32	intronic	DDTL
22	rs2858905	24293976	T	G	0.2724	0.453	0.3287	0.6029	0.2724	0.453	0.3287	0.3971	0.9732	0.2941	0.0246	5.62E-32	intergenic	LOC284889, GSTT2
22	rs2253552	24297287	T	C	0.2541	0.4669	0.3234	0.6082	0.2541	0.4669	0.3234	0.3918	0.9823	0.2928	0.0245	6.67E-32	intergenic	LOC284889, GSTT2
22	rs139012979	24323514	C	T	0.561	0.4006	0.4668	0.3549	0.439	0.4006	0.4668	0.3549	0.8629	-0.3153	0.0266	2.47E-31	intronic	GSTT2
22	rs4822452	24254363	C	T	0.6057	0.5691	0.5245	0.6319	0.3943	0.4309	0.4755	0.3681	1.0469	0.2536	0.0216	5.89E-31	intergenic	LOC284889, GSTT2
22	rs2844003	24292957	G	A	0.2439	0.4503	0.3217	0.6016	0.2439	0.4503	0.3217	0.3984	0.965	0.2927	0.0249	6.92E-31	intergenic	LOC284889, GSTT2
22	rs2739344	24298293	A	C	0.2785	0.4613	0.3217	0.6003	0.2785	0.4613	0.3217	0.3997	0.9697	0.2869	0.0244	7.30E-31	intergenic	LOC284889, GSTT2
22	rs141411932	24302194	G	A	0.6199	0.4337	0.4476	0.3509	0.3801	0.4337	0.4476	0.3509	0.9113	-0.2936	0.025	8.85E-31	intronic	GSTT2
22	rs5751770	24252842	T	C	0.5467	0.5608	0.5175	0.6293	0.4533	0.4392	0.4825	0.3707	1.0411	0.2519	0.0215	9.18E-31	intergenic	LOC284889, GSTT2
22	rs5760108	24252668	G	T	0.5467	0.5608	0.5175	0.6293	0.4533	0.4392	0.4825	0.3707	1.0414	0.2518	0.0215	1.01E-30	intergenic	LOC284889, GSTT2
22	rs2858914	24298325	G	A	0.2683	0.4641	0.3182	0.6003	0.2683	0.4641	0.3182	0.3997	0.9708	0.287	0.0245	1.02E-30	intergenic	LOC284889, GSTT2
22	rs2858913	24298182	T	G	0.2703	0.4558	0.3059	0.591	0.2703	0.4558	0.3059	0.409	0.9528	0.2874	0.0246	1.12E-30	intergenic	LOC284889, GSTT2
22	rs2739343	24298180	C	T	0.2703	0.4558	0.3059	0.5897	0.2703	0.4558	0.3059	0.4103	0.9528	0.2874	0.0246	1.15E-30	intergenic	LOC284889, GSTT2
22	rs2154593	24252085	A	G	0.5467	0.5608	0.5175	0.6293	0.4533	0.4392	0.4825	0.3707	1.043	0.2512	0.0215	1.34E-30	intergenic	LOC284889, GSTT2
22	rs2877178	24251517	C	T	0.5447	0.5608	0.5175	0.6293	0.4553	0.4392	0.4825	0.3707	1.0452	0.2507	0.0215	1.58E-30	intergenic	LOC284889, GSTT2
22	rs2739338	24297130	T	C	0.2805	0.4669	0.3252	0.6095	0.2805	0.4669	0.3252	0.3905	0.9774	0.2836	0.0243	1.92E-30	intergenic	LOC284889, GSTT2
22	rs2739337	24296483	C	T	0.2805	0.4669	0.3217	0.6095	0.2805	0.4669	0.3217	0.3905	0.9687	0.2843	0.0244	2.08E-30	intergenic	LOC284889, GSTT2
22	rs1985951	24292488	G	T	0.2541	0.4558	0.3129	0.6069	0.2541	0.4558	0.3129	0.3931	0.9569	0.2905	0.0251	3.96E-30	intergenic	LOC284889, GSTT2
22	rs5760130	24299072	T	C	0.2337	0.4586	0.3112	0.6082	0.2337	0.4586	0.3112	0.3918	0.9696	0.2926	0.0254	7.19E-30	downstream	GSTT2
22	rs12484324	24296294	T	C	0.3415	0.4475	0.3462	0.5317	0.3415	0.4475	0.3462	0.4683	0.8683	0.283	0.0246	8.56E-30	intergenic	LOC284889, GSTT2
22	rs5751760	24243573	G	A	0.122	0.4613	0.4965	0.5726	0.122	0.4613	0.4965	0.4274	1.0612	0.2623	0.0228	9.04E-30	intergenic	LOC284889, GSTT2
22	rs5760112	24259772	C	G	0.0813	0.453	0.507	0.5726	0.0813	0.453	0.493	0.4274	1.0799	0.2715	0.0236	1.09E-29	intergenic	LOC284889, GSTT2
22	rs9612520	24269459	G	T	0.0772	0.4613	0.4948	0.5765	0.0772	0.4613	0.4948	0.4235	1.0805	0.273	0.0238	1.16E-29	intergenic	LOC284889, GSTT2
22	rs5751761	24243736	C	T	0.2012	0.4641	0.4965	0.5739	0.2012	0.4641	0.4965	0.4261	1.046	0.2605	0.0227	1.70E-29	intergenic	LOC284889, GSTT2
22	rs5760098	24248314	A	G	0.5772	0.5635	0.5297	0.6306	0.4228	0.4365	0.4703	0.3694	1.0505	0.2434	0.0213	1.84E-29	intergenic	LOC284889, GSTT2
22	rs1002286	24257337	G	A	0.0813	0.453	0.507	0.5726	0.0813	0.453	0.493	0.4274	1.0824	0.2693	0.0236	2.28E-29	intergenic	LOC284889, GSTT2
22	rs1892713	24260463	C	T	0.0752	0.4254	0.4965	0.5594	0.0752	0.4254	0.4965	0.4406	1.0495	0.2716	0.0238	2.38E-29	intergenic	LOC284889, GSTT2
22	rs12483950	24296175	C	G	0.2825	0.4641	0.3024	0.6042	0.2825	0.4641	0.3024	0.3958	0.9549	0.2794	0.0245	2.45E-29	intergenic	LOC284889, GSTT2
22	rs4822450	24242887	C	T	0.2033	0.4641	0.4965	0.5739	0.2033	0.4641	0.4965	0.4261	1.0462	0.2594	0.0227	2.92E-29	intergenic	LOC284889, GSTT2
22	rs5751768	24249800	A	G	0.6321	0.5525	0.5175	0.6187	0.3679	0.4475	0.4825	0.3813	1.0384	0.245	0.0216	4.53E-29	intergenic	LOC284889, GSTT2
22	rs2000468	24241611	G	T	0.1199	0.4613	0.4965	0.5712	0.1199	0.4613	0.4965	0.4288	1.059	0.2575	0.0228	9.82E-29	upstream	LOC284889
22	rs5760124	24272122	C	T	0.0732	0.4558	0.4913	0.5765	0.0732	0.4558	0.4913	0.4235	1.0795	0.2682	0.0238	1.30E-28	intergenic	LOC284889, GSTT2
22	rs5760102	24248761	T	C	0.5671	0.5635	0.5315	0.6306	0.4329	0.4365	0.4685	0.3694	1.0548	0.2389	0.0212	1.64E-28	intergenic	LOC284889, GSTT2
22	rs5760095	24247293	A	G	0.0874	0.453	0.4983	0.5699	0.0874	0.453	0.4983	0.4301	1.0764	0.2664	0.0237	1.89E-28	intergenic	LOC284889, GSTT2
22	rs2154594	24254055	C	T	0.7215	0.5773	0.5385	0.6346	0.2785	0.4227	0.4615	0.3654	1.0589	0.2455	0.022	3.04E-28	intergenic	LOC284889, GSTT2
22	rs5760097	24247794	G	C	0.5224	0.5166	0.4913	0.6069	0.4776	0.4834	0.4913	0.3931	1.0007	0.2382	0.0213	4.05E-28	intergenic	LOC284889, GSTT2
22	rs4822457	24263474	C	T	0.0711	0.4033	0.4668	0.5409	0.0711	0.4033	0.4668	0.4591	1.0286	0.2685	0.0241	4.73E-28	intergenic	LOC284889, GSTT2
22	rs2186366	24254113	C	T	0.7215	0.5773	0.5385	0.6319	0.2785	0.4227	0.4615	0.3681	1.0592	0.2444	0.0219	4.76E-28	intergenic	LOC284889, GSTT2
22	rs5760109	24252938	C	G	0.7154	0.5663	0.5315	0.6293	0.2846	0.4337	0.4685	0.3707	1.0547	0.2459	0.0221	5.00E-28	intergenic	LOC284889, GSTT2
22	rs4822454	24255208	G	A	0.7175	0.5718	0.5385	0.6306	0.2825	0.4282	0.4615	0.3694	1.0612	0.244	0.022	7.21E-28	intergenic	LOC284889, GSTT2
22	rs1007888	24241101	C	T	0.2073	0.4613	0.493	0.5726	0.2073	0.4613	0.493	0.4274	1.05	0.2522	0.0227	7.43E-28	ncRNA_exonic	LOC284889
22	rs4822458	24265659	C	T	0.0691	0.453	0.4878	0.5752	0.0691	0.453	0.4878	0.4248	1.0794	0.261	0.0235	7.51E-28	intergenic	LOC284889, GSTT2
22	rs5742303	24299147	C	T	0.2622	0.453	0.3147	0.6042	0.2622	0.453	0.3147	0.3958	0.9664	0.2799	0.0253	9.04E-28	downstream	GSTT2
22	rs5760107	24252597	T	C	0.7154	0.5691	0.5315	0.6293	0.2846	0.4309	0.4685	0.3707	1.0561	0.2447	0.0221	9.32E-28	intergenic	LOC284889, GSTT2
22	rs2330635	24251344	T	C	0.7256	0.5691	0.5315	0.6293	0.2744	0.4309	0.4685	0.3707	1.0647	0.2432	0.022	1.36E-27	intergenic	LOC284889, GSTT2
22	rs113413	24292264	T	C	0.6646	0.3232	0.514	0.2665	0.3354	0.3232	0.486	0.2665	0.9053	-0.3067	0.028	3.25E-27	intergenic	LOC284889, GSTT2
22	rs575146	24295074	G	A	0.2581	0.3729	0.3007	0.5	0.2581	0.3729	0.3007	0.5	0.8563	0.2718	0.0249	4.23E-27	intergenic	LOC284889, GSTT2
22	rs5760099	24248414	G	A	0.5346	0.5635	0.5157	0.6293	0.4654	0.4365	0.4843	0.3707	1.0423	0.233	0.0214	7.16E-27	intergenic	LOC284889, GSTT2
22	rs4822451	24248166	T	G	0.5346	0.5552	0.5105	0.6266	0.4654	0.4448	0.4895	0.3734	1.0435	0.2325	0.0214	7.99E-27	intergenic	LOC284889, GSTT2
22	rs5751767	24249688	G	A	0.5569	0.5552	0.5157	0.5937	0.4431	0.4448	0.4843	0.4063	0.9294	0.2415	0.0223	1.63E-26	intergenic	LOC284889, GSTT2
22	rs4820572	24250355	T	C	0.7114	0.5691	0.5297	0.6306	0.2886	0.4309	0.4703	0.3694	1.0633	0.2378	0.022	1.70E-26	intergenic	LOC284889, GSTT2
22	rs139038251	24291927	C	G	0.2114	0.4365	0.2832	0.5871	0.2114	0.4365	0.2832	0.4129	0.9413	0.2778	0.0258	2.26E-26	intergenic	LOC284889, GSTT2
22	rs2154601	24297866	A	G	0.2439	0.3895	0.2605	0.5079	0.2439	0.3895	0.2605	0.4921	0.8935	0.2769	0.0258	2.80E-26	intergenic	LOC284889, GSTT2
22	rs4822453	24254862	G	T	0.5955	0.5414	0.5245	0.6003	0.4045	0.4586	0.4755	0.3997	1.0445	0.2352	0.0219	3.38E-26	intergenic	LOC284889, GSTT2
22	rs2739335	24295805	A	T	0.3293	0.4807	0.3549	0.6135	0.3293	0.4807	0.3549	0.3865	0.9537	0.2582	0.0242	5.17E-26	intergenic	LOC284889, GSTT2
22	rs2739334	24295427	C	T	0.0854	0.4337	0.3287	0.5778	0.0854	0.4337	0.3287	0.4222	1.0059	0.2709	0.0255	8.81E-26	intergenic	LOC284889, GSTT2
22	rs5760106	24250645	C	A	0.7053	0.5663	0.5297	0.6306	0.2947	0.4337	0.4703	0.3694	1.0601	0.234	0.022	1.11E-25	intergenic	LOC284889, GSTT2
22	rs5760104	24249573	G	A	0.0346	0.4365	0.4808	0.5712	0.0346	0.4365	0.4808	0.4288	1.0603	0.2549	0.0242	3.06E-25	intergenic	LOC284889, GSTT2
22	rs2097433	24296894	A	G	0.0854	0.4282	0.3252	0.5778	0.0854	0.4282	0.3252	0.4222	1.0033	0.2688	0.0258	6.97E-25	intergenic	LOC284889, GSTT2
22	rs140244	24296056	G	A	0.0854	0.4282	0.3252	0.5765	0.0854	0.4282	0.3252	0.4235	0.9912	0.27	0.0259	8.82E-25	intergenic	LOC284889, GSTT2
22	rs4585126	24270005	T	C	0.3943	0.2265	0.3934	0.2282	0.3943	0.2265	0.3934	0.2282	1.0353	-0.2527	0.0243	9.76E-25	intergenic	LOC284889, GSTT2
22	rs575220	24295103	A	G	0.1707	0.3481	0.2308	0.4789	0.1707	0.3481	0.2308	0.4789	0.8695	0.2654	0.0256	1.21E-24	intergenic	LOC284889, GSTT2
22	rs1970980	24293656	C	T	0.5874	0.3122	0.5175	0.2889	0.4126	0.3122	0.4825	0.2889	0.9212	-0.2925	0.0283	2.12E-24	intergenic	LOC284889, GSTT2
22	rs6003991	24295813	G	A	0.6626	0.3287	0.5455	0.2863	0.3374	0.3287	0.4545	0.2863	0.945	-0.2887	0.0282	5.66E-24	intergenic	LOC284889, GSTT2
22	rs140188	24324052	C	G	0.6931	0.5994	0.5017	0.6913	0.3069	0.4006	0.4983	0.3087	0.9542	0.2341	0.023	7.88E-24	intronic	GSTT2
22	rs1985948	24295138	G	A	0.5833	0.2762	0.4843	0.2427	0.4167	0.2762	0.4843	0.2427	0.8935	-0.2853	0.0281	1.03E-23	intergenic	LOC284889, GSTT2
22	rs1006771	24314006	G	T	0.6565	0.6326	0.5245	0.6649	0.3435	0.3674	0.4755	0.3351	1.0932	0.2116	0.0209	1.41E-23	UTR3	DDTL
22	rs2739333	24335586	T	C	0.2581	0.4724	0.2692	0.6332	0.2581	0.4724	0.2692	0.3668	0.9289	0.2627	0.0261	2.32E-23	intergenic	GSTT2, GSTTP1
22	rs2739332	24335506	C	T	0.2561	0.4475	0.2692	0.6003	0.2561	0.4475	0.2692	0.3997	0.9362	0.2634	0.0262	2.56E-23	intergenic	GSTT2, GSTTP1
22	rs140288	24335977	G	A	0.2561	0.4475	0.2675	0.6029	0.2561	0.4475	0.2675	0.3971	0.9411	0.2623	0.0261	3.27E-23	intergenic	GSTT2, GSTTP1
22	rs2844004	24336531	C	A	0.2622	0.4448	0.2657	0.6016	0.2622	0.4448	0.2657	0.3984	0.9435	0.2619	0.0261	3.41E-23	intergenic	GSTT2, GSTTP1
22	rs6003989	24295496	G	A	0.5894	0.3011	0.4878	0.281	0.4106	0.3011	0.4878	0.281	0.9114	-0.2776	0.0277	4.78E-23	intergenic	LOC284889, GSTT2
22	rs2000467	24241533	A	G	0.7317	0.6077	0.5297	0.6662	0.2683	0.3923	0.4703	0.3338	1.0458	0.2184	0.0219	5.44E-23	upstream	LOC284889
22	rs5996631	24256894	T	C	0.3089	0.2459	0.4021	0.2388	0.3089	0.2459	0.4021	0.2388	1.0165	-0.2394	0.0241	9.80E-23	intergenic	LOC284889, GSTT2
22	rs2000469	24245292	A	G	0.6545	0.605	0.528	0.657	0.3455	0.395	0.472	0.343	1.0229	0.2135	0.0217	1.95E-22	intergenic	LOC284889, GSTT2
22	rs4461358	24260106	T	C	0.3089	0.2459	0.4003	0.2401	0.3089	0.2459	0.4003	0.2401	1.0176	-0.2362	0.0242	4.23E-22	intergenic	LOC284889, GSTT2
22	MERGED_DEL_2_105343	24314401	G	-	0.2033	0.4503	0.2902	0.5963	0.2033	0.4503	0.2902	0.4037	0.9298	0.2457	0.0258	4.94E-21	UTR3	DDTL
22	rs34383331	24238079	T	A	0.2033	0.221	0.2168	0.1596	0.2033	0.221	0.2168	0.1596	1.013	0.24	0.0254	9.49E-21	ncRNA_exonic	LOC284889
22	rs13054111	24366742	C	T	0.4858	0.326	0.5087	0.2955	0.4858	0.326	0.4913	0.2955	0.7748	-0.2913	0.0311	1.78E-20	intergenic	GSTTP1, LOC391322
22	rs2070766	24237221	C	G	0.1484	0.2265	0.2185	0.1781	0.1484	0.2265	0.2185	0.1781	0.9879	0.2402	0.0257	2.37E-20	ncRNA_exonic	LOC284889
22	rs72617242	24366747	T	C	0.4837	0.326	0.5105	0.2955	0.4837	0.326	0.4895	0.2955	0.771	-0.2847	0.031	1.10E-19	intergenic	GSTTP1, LOC391322
22	rs5760096	24247310	A	G	0.6829	0.7486	0.6853	0.7704	0.3171	0.2514	0.3147	0.2296	1.0062	0.2193	0.0242	2.82E-19	intergenic	LOC284889, GSTT2
22	rs6003988	24295388	G	A	0.5772	0.3066	0.5122	0.2863	0.4228	0.3066	0.4878	0.2863	0.9148	-0.2558	0.0284	4.89E-19	intergenic	LOC284889, GSTT2
22	rs5760101	24248712	T	C	0.6626	0.7459	0.6836	0.7704	0.3374	0.2541	0.3164	0.2296	1.0098	0.2171	0.0241	5.14E-19	intergenic	LOC284889, GSTT2
22	rs149686121	24325047	C	G	0.7093	0.5691	0.4808	0.6781	0.2907	0.4309	0.4808	0.3219	0.9235	0.2069	0.0233	1.63E-18	intronic	GSTT2
22	rs34282092	24342791	C	T	0.5874	0.5497	0.5559	0.624	0.4126	0.4503	0.4441	0.376	0.8395	0.216	0.0244	1.86E-18	ncRNA_intronic	GSTTP1
22	rs482710	24301972	C	G	0.3841	0.3425	0.1766	0.4604	0.3841	0.3425	0.1766	0.4604	0.7727	0.229	0.0262	4.70E-18	intronic	GSTT2
22	rs2262477	24338936	T	C	0.0976	0.4033	0.2657	0.5673	0.0976	0.4033	0.2657	0.4327	0.9568	0.2443	0.0281	6.73E-18	intergenic	GSTT2, GSTTP1
22	rs7511536	24261673	C	T	0.2215	0.1934	0.3724	0.215	0.2215	0.1934	0.3724	0.215	1.013	-0.2133	0.025	3.10E-17	intergenic	LOC284889, GSTT2
22	rs6003958	24264089	T	G	0.0589	0.1934	0.3794	0.2177	0.0589	0.1934	0.3794	0.2177	1.0698	-0.2239	0.0266	6.58E-17	intergenic	LOC284889, GSTT2
22	rs80020284	24312589	G	A	0.2642	0.1188	0.0122	0.0488	0.2642	0.1188	0.0122	0.0488	1.0524	-0.3459	0.0411	6.61E-17	intronic	DDTL
22	rs6003957	24263543	G	C	0.0549	0.1961	0.3759	0.219	0.0549	0.1961	0.3759	0.219	1.0639	-0.2221	0.0267	1.55E-16	intergenic	LOC284889, GSTT2
22	rs144695194	24366820	C	T	0.4309	0.3149	0.4965	0.2784	0.4309	0.3149	0.4965	0.2784	0.7732	-0.2588	0.0312	1.94E-16	intergenic	GSTTP1, LOC391322
22	rs6003959	24264395	C	T	0.0549	0.1934	0.3794	0.223	0.0549	0.1934	0.3794	0.223	1.074	-0.2198	0.0265	2.01E-16	intergenic	LOC284889, GSTT2
22	rs11428310	24235113	C	CA	0.1809	0.2348	0.208	0.1794	0.1809	0.2348	0.208	0.1794	1.0005	0.213	0.0257	2.17E-16	downstream	LOC284889
22	rs4822445	24235306	G	A	0.1728	0.232	0.208	0.1794	0.1728	0.232	0.208	0.1794	1.0022	0.2134	0.0258	2.23E-16	downstream	LOC284889
22	rs151028731	24291484	G	A	0.7602	0.4641	0.5874	0.4116	0.2398	0.4641	0.4126	0.4116	0.8303	-0.2241	0.0272	2.74E-16	intergenic	LOC284889, GSTT2
22	rs4820571	24242973	A	G	0.5142	0.5718	0.5297	0.6306	0.4858	0.4282	0.4703	0.3694	1.0171	0.1808	0.0219	2.76E-16	intergenic	LOC284889, GSTT2
22	rs11090298	24262061	G	A	0.0528	0.1906	0.3741	0.223	0.0528	0.1906	0.3741	0.223	1.0458	-0.2193	0.0268	4.34E-16	intergenic	LOC284889, GSTT2
22	rs62241075	24261297	T	A	0.0528	0.1878	0.3741	0.2164	0.0528	0.1878	0.3741	0.2164	1.0405	-0.2191	0.0268	5.11E-16	intergenic	LOC284889, GSTT2
22	rs372214	24334053	A	C	0.4045	0.2652	0.1766	0.2691	0.4045	0.2652	0.1766	0.2691	0.6609	0.241	0.0295	5.42E-16	intergenic	GSTT2, GSTTP1
22	rs6519489	24261846	G	A	0.0569	0.1851	0.3619	0.2111	0.0569	0.1851	0.3619	0.2111	1.0283	-0.2197	0.0271	8.26E-16	intergenic	LOC284889, GSTT2
22	rs3884794	24251766	C	A	0.8638	0.7928	0.6661	0.7889	0.1362	0.2072	0.3339	0.2111	1.0029	0.2093	0.0259	1.01E-15	intergenic	LOC284889, GSTT2
22	rs4358232	24333977	G	C	0.3963	0.2182	0.2395	0.2084	0.3963	0.2182	0.2395	0.2084	0.7345	-0.2503	0.0311	1.54E-15	intergenic	GSTT2, GSTTP1
22	rs915589	24261004	C	T	0.0447	0.1878	0.3741	0.2164	0.0447	0.1878	0.3741	0.2164	1.038	-0.2165	0.027	1.79E-15	intergenic	LOC284889, GSTT2
22	rs4630	24376322	G	A	0.189	0.7044	0.6381	0.8456	0.189	0.2956	0.3619	0.1544	0.8231	0.21	0.0262	1.98E-15	UTR3	GSTT1
22	rs114323341	24366843	A	C	0.4187	0.3094	0.4895	0.2652	0.4187	0.3094	0.4895	0.2652	0.7707	-0.2481	0.0312	2.94E-15	intergenic	GSTTP1, LOC391322
22	rs436740	24323878	G	A	0.748	0.5884	0.4161	0.6649	0.252	0.4116	0.4161	0.3351	0.8806	0.1925	0.0242	3.34E-15	intronic	GSTT2
22	rs79966373	24313868	C	G	0.2012	0.1133	0.0122	0.0475	0.2012	0.1133	0.0122	0.0475	1.0143	-0.3431	0.0433	3.67E-15	UTR3	DDTL
22	rs2000466	24237862	T	G	0.3089	0.2459	0.2168	0.1741	0.3089	0.2459	0.2168	0.1741	1.0215	0.1958	0.0248	4.26E-15	ncRNA_intronic	LOC284889
22	rs2739329	24334209	T	C	0.0752	0.3066	0.1923	0.4736	0.0752	0.3066	0.1923	0.4736	0.8578	0.2319	0.0296	7.35E-15	intergenic	GSTT2, GSTTP1
22	rs755622	24236392	G	C	0.4736	0.2707	0.2203	0.1794	0.4736	0.2707	0.2203	0.1794	1.0172	0.1865	0.0239	9.93E-15	ncRNA_exonic	LOC284889
22	rs2858901	24357707	G	A	0.1951	0.6906	0.5997	0.847	0.1951	0.3094	0.4003	0.153	0.889	0.1949	0.0251	1.13E-14	intergenic	GSTTP1, LOC391322
22	rs5760092	24240138	T	C	0.8699	0.8149	0.6818	0.8061	0.1301	0.1851	0.3182	0.1939	0.9752	0.2005	0.026	1.84E-14	ncRNA_intronic	LOC284889
22	rs5760091	24240017	T	C	0.8699	0.8066	0.6801	0.8047	0.1301	0.1934	0.3199	0.1953	0.9711	0.2003	0.026	2.11E-14	ncRNA_intronic	LOC284889
22	rs12483859	24234807	T	C	0.4736	0.2707	0.2185	0.1794	0.4736	0.2707	0.2185	0.1794	1.0362	0.1823	0.0238	2.90E-14	intergenic	SLC2A11, LOC284889
22	rs12483884	24234935	T	C	0.4634	0.2431	0.2028	0.1675	0.4634	0.2431	0.2028	0.1675	1.0126	0.1881	0.0246	2.94E-14	downstream	LOC284889
22	rs141325606	24366728	T	A	0.3984	0.3149	0.4755	0.2546	0.3984	0.3149	0.4755	0.2546	0.7559	-0.2407	0.0317	4.39E-14	intergenic	GSTTP1, LOC391322
22	rs140313	24383954	C	T	0.1951	0.7044	0.6608	0.8522	0.1951	0.2956	0.3392	0.1478	0.7772	0.2063	0.0272	4.83E-14	intronic	GSTT1
22	rs5760105	24249739	C	T	0.6016	0.6934	0.701	0.69	0.3984	0.3066	0.299	0.31	0.8272	0.1945	0.0257	5.55E-14	intergenic	LOC284889, GSTT2
22	rs2844008	24378805	C	T	0.1829	0.7072	0.6276	0.8456	0.1829	0.2928	0.3724	0.1544	0.801	0.203	0.0269	6.20E-14	intronic	GSTT1
22	rs2096525	24236819	T	C	0.25	0.2403	0.208	0.1768	0.25	0.2403	0.208	0.1768	0.9955	0.1926	0.0255	7.06E-14	ncRNA_exonic	LOC284889
22	rs2739345	24375989	G	A	0.1829	0.6989	0.6503	0.8391	0.1829	0.3011	0.3497	0.1609	0.8173	0.1991	0.0264	7.47E-14	downstream	GSTT1
22	rs192096839	24366720	A	G	0.3902	0.3122	0.4773	0.2533	0.3902	0.3122	0.4773	0.2533	0.7576	-0.2397	0.032	1.00E-13	intergenic	GSTTP1, LOC391322
22	rs2070767	24237463	T	C	0.7846	0.7901	0.6696	0.8047	0.2154	0.2099	0.3304	0.1953	0.9683	0.1857	0.0249	1.16E-13	ncRNA_exonic	LOC284889
22	rs4822449	24235466	C	G	0.252	0.2431	0.208	0.1794	0.252	0.2431	0.208	0.1794	1.0001	0.1894	0.0255	1.44E-13	downstream	LOC284889
22	rs4822448	24235459	T	G	0.252	0.2431	0.208	0.1794	0.252	0.2431	0.208	0.1794	1.0003	0.1893	0.0254	1.46E-13	downstream	LOC284889
22	rs12485058	24234859	A	G	0.252	0.2431	0.208	0.1794	0.252	0.2431	0.208	0.1794	1.0009	0.1892	0.0254	1.48E-13	intergenic	SLC2A11, LOC284889
22	rs4822447	24235380	A	G	0.252	0.2431	0.208	0.1794	0.252	0.2431	0.208	0.1794	1.0009	0.1892	0.0254	1.51E-13	downstream	LOC284889
22	rs4822446	24235360	A	G	0.252	0.2431	0.208	0.1794	0.252	0.2431	0.208	0.1794	1.001	0.1891	0.0254	1.52E-13	downstream	LOC284889
22	rs4822444	24235303	G	C	0.252	0.2431	0.208	0.1794	0.252	0.2431	0.208	0.1794	1.0011	0.1891	0.0254	1.52E-13	downstream	LOC284889
22	rs4822443	24235198	G	A	0.252	0.2431	0.2045	0.1794	0.252	0.2431	0.2045	0.1794	1.0014	0.189	0.0254	1.55E-13	downstream	LOC284889
22	rs12485068	24234934	A	G	0.252	0.2182	0.1906	0.1675	0.252	0.2182	0.1906	0.1675	0.9671	0.1972	0.0265	1.56E-13	downstream	LOC284889
22	rs2858902	24352346	A	C	0.1443	0.5552	0.4825	0.7005	0.1443	0.4448	0.4825	0.2995	0.7625	0.1941	0.0262	1.72E-13	intergenic	GSTTP1, LOC391322
22	rs5751759	24234493	A	G	0.2683	0.2431	0.208	0.1794	0.2683	0.2431	0.208	0.1794	1.0032	0.1877	0.0253	1.80E-13	intergenic	SLC2A11, LOC284889
22	rs140289	24336327	T	C	0.939	0.6906	0.5524	0.7665	0.061	0.3094	0.4476	0.2335	1.1372	0.1648	0.0224	2.86E-13	intergenic	GSTT2, GSTTP1
22	rs3021305	24369987	A	G	0.1402	0.6989	0.6276	0.8483	0.1402	0.3011	0.3724	0.1517	0.8855	0.1884	0.0257	3.13E-13	intergenic	GSTTP1, LOC391322
22	rs5760093	24240340	G	A	0.4309	0.7265	0.6311	0.7797	0.4309	0.2735	0.3689	0.2203	1.038	0.1698	0.0232	3.57E-13	ncRNA_intronic	LOC284889
22	rs2858898	24365238	A	G	0.7866	0.7376	0.5927	0.8377	0.2134	0.2624	0.4073	0.1623	0.8222	0.1941	0.0265	3.67E-13	intergenic	GSTTP1, LOC391322
22	rs181566899	24302218	C	T	0.3577	0.1243	0.3636	0.1266	0.3577	0.1243	0.3636	0.1266	0.8847	-0.2017	0.0276	3.82E-13	intronic	GSTT2
22	rs738806	24234172	A	G	0.8232	0.7597	0.6486	0.7784	0.1768	0.2403	0.3514	0.2216	1.0104	0.1752	0.024	3.99E-13	intergenic	SLC2A11, LOC284889
22	rs140307	24353656	A	G	0.1382	0.616	0.5437	0.8008	0.1382	0.384	0.4563	0.1992	0.8842	0.1858	0.0255	4.09E-13	intergenic	GSTTP1, LOC391322
22	rs5751763	24247793	T	C	0.8577	0.7459	0.6521	0.785	0.1423	0.2541	0.3479	0.215	0.9646	0.1854	0.0254	4.53E-13	intergenic	LOC284889, GSTT2
22	rs5751765	24249486	A	G	0.4004	0.4972	0.4983	0.5778	0.4004	0.4972	0.4983	0.4222	0.9687	0.1681	0.0231	5.04E-13	intergenic	LOC284889, GSTT2
22	rs2739342	24360336	C	T	0.1748	0.6878	0.5927	0.847	0.1748	0.3122	0.4073	0.153	0.8817	0.1831	0.0253	7.03E-13	intergenic	GSTTP1, LOC391322
22	rs9608229	24399364	C	G	0.2093	0.442	0.264	0.5923	0.2093	0.442	0.264	0.4077	0.768	0.1992	0.0276	8.09E-13	ncRNA_intronic	GSTTP2
22	rs5760103	24248781	A	G	0.9512	0.8066	0.6836	0.8047	0.0488	0.1934	0.3164	0.1953	1.0427	0.188	0.0262	1.08E-12	intergenic	LOC284889, GSTT2
22	rs2844009	24385697	C	T	0.187	0.6657	0.5769	0.814	0.187	0.3343	0.4231	0.186	0.7444	0.1943	0.0272	1.14E-12	downstream	GSTTP2
22	rs59202133	24285936	A	G	0.7805	0.4475	0.6171	0.4459	0.2195	0.4475	0.3829	0.4459	0.8169	-0.192	0.027	1.57E-12	intergenic	LOC284889, GSTT2
22	rs2012124	24234664	T	C	0.8252	0.7652	0.6486	0.7863	0.1748	0.2348	0.3514	0.2137	1.0133	0.1727	0.0243	1.64E-12	intergenic	SLC2A11, LOC284889
22	rs738807	24234245	C	T	0.1463	0.2044	0.2045	0.1412	0.1463	0.2044	0.2045	0.1412	1.0101	0.194	0.0274	1.92E-12	intergenic	SLC2A11, LOC284889
22	rs140290	24340938	A	G	0.9207	0.7044	0.5594	0.7586	0.0793	0.2956	0.4406	0.2414	1.0896	0.1613	0.0228	2.03E-12	ncRNA_intronic	GSTTP1
22	rs2154595	24268647	C	T	0.2297	0.0608	0	0.0699	0.2297	0.0608	0	0.0699	1.0024	-0.3179	0.045	2.21E-12	intergenic	LOC284889, GSTT2
22	rs2012133	24234734	C	G	0.9654	0.7845	0.6486	0.7863	0.0346	0.2155	0.3514	0.2137	1.0343	0.1782	0.0253	2.39E-12	intergenic	SLC2A11, LOC284889
22	rs2739341	24360288	C	T	0.1606	0.6851	0.5909	0.8456	0.1606	0.3149	0.4091	0.1544	0.883	0.1782	0.0254	3.21E-12	intergenic	GSTTP1, LOC391322
22	rs144834638	24334675	G	A	0.502	0.6657	0.8339	0.8021	0.498	0.3343	0.1661	0.1979	0.9125	0.1726	0.0247	3.60E-12	intergenic	GSTT2, GSTTP1
22	rs2739327	24334023	T	A	0.5508	0.2762	0.236	0.2546	0.4492	0.2762	0.236	0.2546	0.7651	-0.2141	0.0307	3.79E-12	intergenic	GSTT2, GSTTP1
22	rs7285649	24288480	C	T	0.811	0.4834	0.6171	0.4723	0.189	0.4834	0.3829	0.4723	0.8203	-0.1854	0.0268	6.01E-12	intergenic	LOC284889, GSTT2
22	rs144063920	24291498	C	T	0.7663	0.489	0.5997	0.4604	0.2337	0.489	0.4003	0.4604	0.7732	-0.1871	0.0271	6.71E-12	intergenic	LOC284889, GSTT2
22	rs7284963	24295957	G	C	0.1687	0.0967	0.3444	0.1016	0.1687	0.0967	0.3444	0.1016	0.8161	-0.2124	0.0309	8.77E-12	intergenic	LOC284889, GSTT2
22	rs6003967	24269699	C	T	0.1809	0.058	0.0017	0.0699	0.1809	0.058	0.0017	0.0699	0.9915	-0.3185	0.0465	9.79E-12	intergenic	LOC284889, GSTT2
22	rs140304	24346396	T	G	0.2276	0.6934	0.6329	0.8509	0.2276	0.3066	0.3671	0.1491	0.8732	0.1748	0.0256	1.02E-11	ncRNA_intronic	GSTTP1
22	rs6004008	24332851	T	C	0.5833	0.4558	0.486	0.5646	0.4167	0.4558	0.486	0.4354	0.7052	-0.1764	0.026	1.47E-11	intergenic	GSTT2, GSTTP1
22	rs2844005	24344926	A	G	0.2093	0.6851	0.6521	0.8654	0.2093	0.3149	0.3479	0.1346	0.8792	0.1711	0.0252	1.49E-11	ncRNA_intronic	GSTTP1
22	rs2844010	24387197	C	T	0.5671	0.7431	0.6783	0.8654	0.4329	0.2569	0.3217	0.1346	0.6635	0.1875	0.0276	1.50E-11	ncRNA_intronic	GSTTP2
22	rs6003980	24283516	G	A	0.8557	0.5	0.6731	0.4683	0.1443	0.5	0.3269	0.4683	0.825	-0.1923	0.0284	1.60E-11	intergenic	LOC284889, GSTT2
22	rs12483869	24296302	G	A	0.0244	0.2845	0.1573	0.4142	0.0244	0.2845	0.1573	0.4142	0.8104	0.2072	0.0309	2.59E-11	intergenic	LOC284889, GSTT2
22	rs35921388	24401503	C	T	0.0996	0.2182	0.3462	0.223	0.0996	0.2182	0.3462	0.223	0.9333	-0.1912	0.0286	2.85E-11	ncRNA_exonic	GSTTP2
22	rs140306	24353184	C	T	0.1992	0.663	0.5455	0.8272	0.1992	0.337	0.4545	0.1728	0.8641	0.1716	0.0258	3.76E-11	intergenic	GSTTP1, LOC391322
22	rs28680412	24266805	C	T	0.1992	0.0718	0.0035	0.0686	0.1992	0.0718	0.0035	0.0686	1.0359	-0.2931	0.0446	6.44E-11	intergenic	LOC284889, GSTT2
22	rs140317	24388642	A	G	0.2175	0.7238	0.6993	0.8602	0.2175	0.2762	0.3007	0.1398	0.7716	0.1818	0.0281	1.18E-10	ncRNA_intronic	GSTTP2
22	rs373797	24330055	A	G	0.2419	0.0856	0.2937	0.029	0.2419	0.0856	0.2937	0.029	0.7127	0.2237	0.0346	1.24E-10	intergenic	GSTT2, GSTTP1
22	rs7290589	24295955	T	C	0.2236	0.1133	0.3794	0.1042	0.2236	0.1133	0.3794	0.1042	0.8052	-0.197	0.0306	1.48E-10	intergenic	LOC284889, GSTT2
22	rs420070	24340789	A	G	0.0894	0.0608	0.2185	0.0251	0.0894	0.0608	0.2185	0.0251	0.5996	0.3096	0.0482	1.72E-10	ncRNA_exonic	GSTTP1
22	rs5996640	24276203	C	T	0.5874	0.4033	0.6486	0.4235	0.4126	0.4033	0.3514	0.4235	0.8461	-0.1573	0.0246	1.99E-10	intergenic	LOC284889, GSTT2
22	rs111304608	24280461	C	T	0.8435	0.4945	0.6154	0.4301	0.1565	0.4945	0.3846	0.4301	0.8339	-0.1726	0.027	2.07E-10	intergenic	LOC284889, GSTT2
22	rs2844011	24389290	G	A	0.2459	0.7348	0.6976	0.8681	0.2459	0.2652	0.3024	0.1319	0.7494	0.1823	0.0288	2.82E-10	ncRNA_intronic	GSTTP2
22	rs55716339	24323131	C	T	0.0813	0.1464	0.3217	0.1702	0.0813	0.1464	0.3217	0.1702	0.8928	-0.1851	0.0294	3.54E-10	intronic	GSTT2
22	rs28737359	24301825	T	C	0.4878	0.5055	0.4056	0.5409	0.4878	0.4945	0.4056	0.4591	0.7879	0.1505	0.0239	3.67E-10	intronic	GSTT2
22	rs6003941	24238857	T	G	0.872	0.7735	0.6801	0.7665	0.128	0.2265	0.3199	0.2335	0.9317	0.1591	0.0253	3.70E-10	ncRNA_intronic	LOC284889
22	rs150071489	24331187	C	T	0.0894	0.3094	0.5455	0.3588	0.0894	0.3094	0.4545	0.3588	0.7801	-0.1834	0.0293	4.47E-10	intergenic	GSTT2, GSTTP1
22	rs12166922	24311892	A	G	0.2642	0.1243	0.0315	0.0515	0.2642	0.1243	0.0315	0.0515	1.0424	-0.233	0.0372	4.73E-10	intronic	DDTL
22	rs9624364	24311474	G	A	0.2642	0.1243	0.0315	0.0515	0.2642	0.1243	0.0315	0.0515	1.0515	-0.2314	0.037	4.92E-10	intronic	DDTL
22	rs5996636	24275331	T	C	0.5935	0.395	0.6434	0.4327	0.4065	0.395	0.3566	0.4327	0.8454	-0.1528	0.0245	5.34E-10	intergenic	LOC284889, GSTT2
22	rs55814834	24333865	C	A	0.9451	0.7238	0.6381	0.7968	0.0549	0.2762	0.3619	0.2032	0.9121	0.1589	0.0255	5.57E-10	intergenic	GSTT2, GSTTP1
22	rs2186371	24359937	T	G	0.8435	0.7403	0.6154	0.8509	0.1565	0.2597	0.3846	0.1491	0.8138	0.1685	0.0271	6.44E-10	intergenic	GSTTP1, LOC391322
22	rs79213832	24313954	A	G	0.2642	0.1243	0.0315	0.0515	0.2642	0.1243	0.0315	0.0515	1.0343	-0.2299	0.0372	7.78E-10	UTR3	DDTL
22	rs17004811	24404830	G	C	0.0183	0.2155	0.3706	0.2335	0.0183	0.2155	0.3706	0.2335	1.0089	-0.1741	0.0284	1.03E-09	intergenic	GSTTP2, CABIN1
22	rs9624374	24329226	G	A	0.5346	0.2017	0.0175	0.1675	0.4654	0.2017	0.0175	0.1675	0.9778	-0.214	0.0349	1.04E-09	intergenic	GSTT2, GSTTP1
22	rs12628618	24269958	G	T	0.0122	0.1381	0.3934	0.1583	0.0122	0.1381	0.3934	0.1583	1.1279	-0.1716	0.0281	1.16E-09	intergenic	LOC284889, GSTT2
22	rs12628759	24270039	A	C	0.0122	0.1381	0.3934	0.1583	0.0122	0.1381	0.3934	0.1583	1.1279	-0.1716	0.0281	1.16E-09	intergenic	LOC284889, GSTT2
22	rs62241100	24270631	A	T	0.0122	0.1381	0.3934	0.1583	0.0122	0.1381	0.3934	0.1583	1.1279	-0.1715	0.0281	1.18E-09	intergenic	LOC284889, GSTT2
22	rs5760172	24395079	C	G	0.2419	0.7348	0.7098	0.8773	0.2419	0.2652	0.2902	0.1227	0.769	0.1735	0.0286	1.51E-09	ncRNA_intronic	GSTTP2
22	rs148520590	24334679	C	A	0.5102	0.6823	0.8374	0.8087	0.4898	0.3177	0.1626	0.1913	0.8675	0.155	0.0256	1.71E-09	intergenic	GSTT2, GSTTP1
22	rs7289823	24288319	G	A	0.8354	0.5276	0.6678	0.496	0.1646	0.4724	0.3322	0.496	0.7972	-0.1677	0.0277	1.77E-09	intergenic	LOC284889, GSTT2
22	rs144248470	24336504	T	G	0.1585	0.0387	0.2255	0.0119	0.1585	0.0387	0.2255	0.0119	0.6602	0.2587	0.0428	1.78E-09	intergenic	GSTT2, GSTTP1
22	rs74942981	24272155	G	A	0.0122	0.1381	0.3986	0.157	0.0122	0.1381	0.3986	0.157	1.1219	-0.1702	0.0282	1.82E-09	intergenic	LOC284889, GSTT2
22	rs36218313	24358734	C	T	0.8455	0.7376	0.6154	0.8496	0.1545	0.2624	0.3846	0.1504	0.8063	0.1639	0.0273	2.18E-09	intergenic	GSTTP1, LOC391322
22	rs62241078	24267200	C	T	0.0122	0.1381	0.3934	0.1557	0.0122	0.1381	0.3934	0.1557	1.1306	-0.1685	0.028	2.19E-09	intergenic	LOC284889, GSTT2
22	rs5996649	24340018	A	C	0.5183	0.2099	0.0629	0.157	0.4817	0.2099	0.0629	0.157	1.0733	-0.1771	0.0295	2.21E-09	downstream	GSTTP1
22	rs6004014	24339438	G	T	0.5305	0.2044	0.0577	0.1544	0.4695	0.2044	0.0577	0.1544	1.0962	-0.1754	0.0292	2.28E-09	intergenic	GSTT2, GSTTP1
22	rs11090302	24329412	C	A	0.4959	0.2017	0.0192	0.1702	0.4959	0.2017	0.0192	0.1702	0.9413	-0.2108	0.0352	2.36E-09	intergenic	GSTT2, GSTTP1
22	rs12628687	24298417	A	G	0.0549	0.116	0.4126	0.1227	0.0549	0.116	0.4126	0.1227	0.8979	-0.1904	0.0319	2.92E-09	intergenic	LOC284889, GSTT2
22	rs140628707	24323653	G	A	0.1443	0.0884	0.2343	0.0383	0.1443	0.0884	0.2343	0.0383	0.6538	0.2316	0.039	3.25E-09	intronic	GSTT2
22	rs12168871	24288460	C	A	0.813	0.4972	0.6364	0.4776	0.187	0.4972	0.3636	0.4776	0.8199	-0.1617	0.0272	3.39E-09	intergenic	LOC284889, GSTT2
22	rs5996650	24340053	T	C	0.5163	0.2072	0.0577	0.1544	0.4837	0.2072	0.0577	0.1544	1.0786	-0.1745	0.0295	3.76E-09	downstream	GSTTP1
22	rs6004015	24339556	T	A	0.5264	0.2072	0.0577	0.1544	0.4736	0.2072	0.0577	0.1544	1.0954	-0.1725	0.0292	3.96E-09	intergenic	GSTT2, GSTTP1
22	rs5760175	24399655	T	G	0.0976	0.4088	0.2657	0.566	0.0976	0.4088	0.2657	0.434	0.8035	0.1724	0.0292	4.13E-09	ncRNA_intronic	GSTTP2
22	rs6004012	24338199	T	A	0.5244	0.2072	0.0577	0.153	0.4756	0.2072	0.0577	0.153	1.1113	-0.1704	0.0289	4.37E-09	intergenic	GSTT2, GSTTP1
22	rs12168975	24250731	T	C	0.2236	0.0635	0.0245	0.0224	0.2236	0.0635	0.0245	0.0224	1.0006	-0.2758	0.047	4.97E-09	intergenic	LOC284889, GSTT2
22	rs12628646	24298411	C	G	0.0203	0.1022	0.3881	0.1161	0.0203	0.1022	0.3881	0.1161	0.8955	-0.1889	0.0322	5.28E-09	intergenic	LOC284889, GSTT2
22	rs3021306	24363175	C	T	0.8313	0.7403	0.6381	0.843	0.1687	0.2597	0.3619	0.157	0.7287	0.163	0.0278	5.29E-09	intergenic	GSTTP1, LOC391322
22	rs6004011	24338071	T	G	0.5244	0.2044	0.0577	0.153	0.4756	0.2044	0.0577	0.153	1.1156	-0.1689	0.0289	5.57E-09	intergenic	GSTT2, GSTTP1
22	rs6003984	24287436	G	A	0.7866	0.4641	0.6189	0.4565	0.2134	0.4641	0.3811	0.4565	0.8175	-0.1574	0.0269	5.91E-09	intergenic	LOC284889, GSTT2
22	rs5996632	24270117	C	A	0.6504	0.7072	0.8881	0.8417	0.3496	0.2928	0.1119	0.1583	1.0317	0.1451	0.0249	6.37E-09	intergenic	LOC284889, GSTT2
22	rs5996651	24340108	T	C	0.5122	0.2044	0.0577	0.153	0.4878	0.2044	0.0577	0.153	1.0669	-0.1725	0.0296	6.69E-09	downstream	GSTTP1
22	rs6004016	24340099	G	A	0.5102	0.2044	0.0577	0.153	0.4898	0.2044	0.0577	0.153	1.0685	-0.1724	0.0296	6.71E-09	downstream	GSTTP1
22	rs915590	24261143	A	G	0.7114	0.7459	0.9091	0.847	0.2886	0.2541	0.0909	0.153	0.9873	0.1582	0.0273	7.72E-09	intergenic	LOC284889, GSTT2
22	rs141981006	24333114	C	T	0.2012	0.0138	0	0	0.2012	0.0138	0	0	0.8064	-0.3402	0.059	9.07E-09	intergenic	GSTT2, GSTTP1
22	rs140316	24388274	C	T	0.5691	0.7486	0.7045	0.8641	0.4309	0.2514	0.2955	0.1359	0.6615	0.1624	0.0282	9.48E-09	ncRNA_intronic	GSTTP2
22	rs112029815	24298820	C	T	0.2602	0.1133	0.0175	0.0462	0.2602	0.1133	0.0175	0.0462	0.9349	-0.2492	0.0433	9.94E-09	downstream	GSTT2
22	rs72495501	24336170	G	A	0.5305	0.2044	0.0577	0.153	0.4695	0.2044	0.0577	0.153	1.1005	-0.1672	0.0292	1.14E-08	intergenic	GSTT2, GSTTP1
22	rs4822460	24267995	G	C	0.8008	0.7376	0.9038	0.843	0.1992	0.2624	0.0962	0.157	0.9986	0.1554	0.0272	1.31E-08	intergenic	LOC284889, GSTT2
22	rs5996639	24276158	T	C	0.5894	0.4144	0.6696	0.4261	0.4106	0.4144	0.3304	0.4261	0.8449	-0.1448	0.0254	1.38E-08	intergenic	LOC284889, GSTT2
22	rs7286126	24280327	C	T	0.7358	0.4116	0.3444	0.3074	0.2642	0.4116	0.3444	0.3074	0.7961	-0.1611	0.0283	1.48E-08	intergenic	LOC284889, GSTT2
22	rs5751789	24393364	C	T	0.6179	0.7486	0.701	0.8668	0.3821	0.2514	0.299	0.1332	0.6519	0.1606	0.0283	1.57E-08	ncRNA_intronic	GSTTP2
22	rs5751792	24401542	G	A	0.1016	0.4061	0.264	0.5554	0.1016	0.4061	0.264	0.4446	0.8113	0.1634	0.0288	1.68E-08	ncRNA_exonic	GSTTP2
22	rs5760123	24270129	T	G	0.8028	0.7376	0.9038	0.8443	0.1972	0.2624	0.0962	0.1557	1.0008	0.1539	0.0272	1.69E-08	intergenic	LOC284889, GSTT2
22	rs402635	24338636	T	G	0.1057	0.0497	0.2395	0.0119	0.1057	0.0497	0.2395	0.0119	0.616	0.2519	0.0447	1.96E-08	intergenic	GSTT2, GSTTP1
22	rs140318	24389199	C	T	0.5772	0.7514	0.7115	0.8641	0.4228	0.2486	0.2885	0.1359	0.6591	0.1596	0.0284	2.07E-08	ncRNA_intronic	GSTTP2
22	rs6003982	24284825	C	G	0.7724	0.4199	0.6294	0.4327	0.2276	0.4199	0.3706	0.4327	0.8087	-0.154	0.0274	2.09E-08	intergenic	LOC284889, GSTT2
22	rs55975719	24224268	C	G	0.1911	0.1989	0.2185	0.1332	0.1911	0.1989	0.2185	0.1332	0.989	0.1527	0.0271	2.09E-08	intronic	SLC2A11
22	rs2516053	24355595	T	C	0.813	0.7044	0.5944	0.8364	0.187	0.2956	0.4056	0.1636	0.7747	0.1548	0.0275	2.09E-08	intergenic	GSTTP1, LOC391322
22	rs5760176	24402321	G	A	0.1037	0.4061	0.264	0.5554	0.1037	0.4061	0.264	0.4446	0.8141	0.1611	0.0287	2.20E-08	upstream	GSTTP2
22	rs2330639	24271291	C	T	0.8028	0.7403	0.9056	0.8456	0.1972	0.2597	0.0944	0.1544	0.9945	0.1534	0.0273	2.21E-08	intergenic	LOC284889, GSTT2
22	rs140305	24347288	G	A	0.2134	0.6851	0.6399	0.847	0.2134	0.3149	0.3601	0.153	0.8888	0.1477	0.0263	2.23E-08	upstream	GSTTP1
22	rs9306393	24394163	A	G	0.5833	0.7459	0.7028	0.8681	0.4167	0.2541	0.2972	0.1319	0.6685	0.1558	0.028	2.93E-08	ncRNA_intronic	GSTTP2
22	rs182268832	24334133	G	T	0.1911	0.1409	0.0175	0.1346	0.1911	0.1409	0.0175	0.1346	0.7781	-0.2615	0.047	3.05E-08	intergenic	GSTT2, GSTTP1
22	rs1007889	24239243	T	G	0.2764	0.4337	0.3741	0.343	0.2764	0.4337	0.3741	0.343	0.9615	0.1214	0.0219	3.10E-08	ncRNA_intronic	LOC284889
22	rs7286673	24280285	A	G	0.7114	0.395	0.451	0.376	0.2886	0.395	0.451	0.376	0.7509	-0.1486	0.0268	3.29E-08	intergenic	LOC284889, GSTT2
22	rs7291160	24340851	G	C	0.5346	0.2017	0.0577	0.1438	0.4654	0.2017	0.0577	0.1438	1.096	-0.1611	0.0292	3.72E-08	ncRNA_exonic	GSTTP1
22	rs191765745	24332563	G	C	0.124	0.011	0	0	0.124	0.011	0	0	0.8129	-0.3993	0.0724	3.93E-08	intergenic	GSTT2, GSTTP1
22	rs142283780	24334674	C	T	0.4614	0.1906	0.0455	0.1464	0.4614	0.1906	0.0455	0.1464	1.0457	-0.1668	0.0303	4.08E-08	intergenic	GSTT2, GSTTP1
22	rs60067102	24269915	C	A	0.0508	0.047	0	0.0699	0.0508	0.047	0	0.0699	0.964	-0.3049	0.0556	4.57E-08	intergenic	LOC284889, GSTT2
22	rs73879019	24326677	C	T	0.1159	0.2155	0.0734	0.2454	0.1159	0.2155	0.0734	0.2454	0.605	0.2089	0.0381	4.61E-08	downstream	GSTT2
22	rs62232148	24336060	C	A	0.0976	0.1381	0.2238	0.1438	0.0976	0.1381	0.2238	0.1438	0.8126	-0.1733	0.0316	4.77E-08	intergenic	GSTT2, GSTTP1
*Note:
CHR - Chromosome
BP - Base pair, chromosomal position
Ref_Allele - Reference Allele
Alt_Allele - Alternate Allele, allele used for association testing
afr_aaf - Alternalte allele frequency for African samples in 1000 Genomes
amr_aaf - Alternalte allele frequency for Ad Mixed American samples in 1000 Genomes
asn_aaf - Alternalte allele frequency for Asian samples in 1000 Genomes
eur_aaf - Alternalte allele frequency for European samples in 1000 Genomes
afr_maf - Minor allele frequency for African samples in 1000 Genomes
amr_maf - Minor allele frequency for Ad Mixed American samples in 1000 Genomes
asn_maf - Minor allele frequency for Asian samples in 1000 Genomes
eur_maf - Minor allele frequency for European samples in 1000 Genomes
INFO - Imputation quality score from IMPUTE2
BETA - Effect estimate per alternate allele carried
SE - Standard error
P - P-value from test of association
Type - SNP/variant classification
Gene - Nearest gene designation
